# Supplementary material for: Research Blogging: Indexing and Registering the Change in Science 2.0
Source: PLoS One. 2012 Dec 12;7(12):e50109. doi: 10.1371/journal.pone.0050109 (PMC3520957; doi:10.1371/journal.pone.0050109)
Supplement: Spreadsheet S1 — Research Blogging Reports raw data. Excel spreadsheet with Research Blogging data from November 1, 2007 until December 31, 2011. Sheet S1-A: RB Blog Report with blog name, blog URL, status, Research Blogging topic, number of posts and blog language. Sheet S1-B: RB Citations Report with publication date, post title, number of views, blog name, DOI, journal title and Research Blogging topic. (XLSX) [file pone.0050109.s001.xlsx]

## Sheet: S1-A. RB - Blog Report
Blog Name	Blog URL	Status	Topic	Total Number of Posts	Language
Distributed Neuron	http://www.distributedneuron.net/blog/	Active	Mathematics	2	English
Word Munger	http://wordmunger.blogspot.com/	Active	Social Science	2	English
Cognitive Daily	http://scienceblogs.com/cognitivedaily	Active	Psychology	245	English
Highlight HEALTH	http://www.highlighthealth.com	Active	Health	55	English
Not Exactly Rocket Science	http://blogs.discovermagazine.com/notrocketscience	Active	Biology	230	English
Dr Shock MD PhD	http://www.shockmd.com	Active	Medicine	408	English
Archaeology @ About.com	http://archaeology.about.com	Active	Anthropology	8	English
Mystery Rays from Outer Space	http://www.iayork.com/MysteryRays/	Active	Biology	206	English
NPA Think Tank	http://www.npathinktank.com	Active	Medicine	9	English
HubLog	http://hublog.hubmed.org/	Active	Biology	2	English
Further Thoughts	http://ianramjohn.wordpress.com	Active	Biology	9	English
Cotch	http://www.cotch.net	Active	Biology	3	English
The Medium is the Message	http://ericschnell.blogspot.com/	Active	Other	2	English
Ionian Enchantment	http://ionian-enchantment.blogspot.com/	Active	Psychology	8	English
Sismordia - Seismology at Concordia	http://sismordia.blogspot.com	Active	Geosciences	5	English
Pallimed: a Hospice & Palliative Medicine Blog	http://www.pallimed.org	Active	Health	67	English
Agricultural Biodiversity Weblog	http://agro.biodiver.se/	Active	Anthropology	75	English
Campaigning for Kamal	http://blogs.amnesty.org.uk/blogs.asp?bid=15	Active	Other	2	English
Christina's LIS Rant	http://christinaslibraryrant.blogspot.com/	Active	Research / Scholarship	14	English
Uncertain Principles	http://scienceblogs.com/principles/	Active	Physics	54	English
Living the Scientific Life (Scientist, Interrupted)	http://scienceblogs.com/grrlscientist/	Active	Biology	94	English
evolgen	http://scienceblogs.com/evolgen	Active	Biology	3	English
AlunSalt	http://alunsalt.com	Active	Anthropology	14	English
Pure Pedantry	http://scienceblogs.com/purepedantry	Active	Biology	37	English
Greg Laden's Blog	http://gregladen.com/wordpress/index.html	Active	Anthropology	219	English
Clastic Detritus	http://www.wired.com/wiredscience/clasticdetritus	Active	Geosciences	16	English
Ecowar	http://ecowar.blogspot.com/	Active	Anthropology	13	English
Behavioral Ecology Blog	http://blog.behavioralecology.net	Active	Biology	7	English
Atmoz	http://atmoz.org/blog/	Active	Geosciences	2	English
Terra Sigillata	http://blogs.plos.org/takeasdirected	Active	Biology	21	English
The Other 95%	http://other95.blogspot.com/	Active	Biology	15	English
Adventures in Ethics and Science (Sb)	http://scienceblogs.com/ethicsandscience/	Active	Philosophy	7	English
http://www.scienceblogs.com/gnxp	http://gene expression	Suspended	Anthropology	6	English
The Phineas Gage Fan Club	http://phineasgage.wordpress.com	Active	Biology	1	English
A Blog Around The Clock	http://blogs.scientificamerican.com/a-blog-around-the-clock/	Active	Biology	13	English
Aetiology	http://scienceblogs.com/aetiology	Active	Biology	15	English
Neurotopia	http://www.scienceblogs.com/neurotopia	Active	Biology	148	English
Gobbledygook @ Nature Network	http://blogs.nature.com/mfenner	Active	Research / Scholarship	9	English
OpenHelix Blog	http://www.openhelix.com/blog	Rejected	Biology	19	English
Catalogue of Organisms	http://catalogue-of-organisms.blogspot.com	Active	Biology	7	English
The Hyphal Tip	http://fungalgenomes.org/blog	Active	Biology	33	English
All of My Faults Are Stress Related	http://scienceblogs.com/stressrelated	Active	Geosciences	2	English
Highly Allochthonous	http://all-geo.org/highlyallochthonous/	Active	Geosciences	45	English
The Mind Wobbles (Systems Biology and Bioinformatics)	http://themindwobbles.wordpress.com	Active	Biology	7	English
Natural Rationality	http://naturalrationality.blogspot.com	Active	Anthropology	3	English
Discovering Biology in a Digital World	http://scienceblogs.com/digitalbio	Active	Biology	21	English
MicrobiologyBytes	http://microbiologybytes.wordpress.com/	Active	Biology	27	English
Genetic Maize	http://www.geneticmaize.com/	Suspended	Biology	8	English
Reportergene	http://www.reportergene.com	Active	Biology	75	English
Deep Thoughts and Silliness	http://blogs.nature.com/boboh/	Active	Biology	9	English
Tropaion	http://tropaion.blogspot.com	Active	Anthropology	6	English
The Neurocritic	http://neurocritic.blogspot.com/	Active	Neuroscience	172	English
wanderingprimate	http://www.wanderingprimate.com	Active	Biology	2	English
Deep-Sea News	http://scienceblogs.com/deepseanews/	Rejected	Biology	25	English
Monastic Musings	http://edithosb.blogspot.com	Active	Social Science	4	English
denialism blog	http://scienceblogs.com/denialism	Active	Medicine	24	English
Evolving Thoughts	http://evolvingthoughts.net	Active	Philosophy	9	English
Facts and factor analysis	http://factsandfactoranalysis.wordpress.com/	Active	Psychology	2	English
Laelaps	http://www.wired.com/wiredscience/laelaps	Active	Biology	241	English
Conformational Flux	http://conflux.mwclarkson.com	Active	Biology	79	English
Zzzoot	http://zzzoot.blogspot.com/	Active	Biology	3	English
I'm a chordata, urochordata!	http://www.imachordata.com/	Active	Biology	22	English
Bench Marks	http://www.cshblogs.org/cshprotocols/	Active	Biology	1	English
Ego sum Daniel	http://egosumdaniel.blogspot.com	Active	Biology	33	English
Disruptive Library Technology Jester	http://dltj.org/	Active	Computer Science / Engineering	5	English
Advances in the History of Psychology	http://ahp.yorku.ca	Active	Psychology	1	English
The truth makes me fret.	http://aeolist.wordpress.com	Active	Philosophy	8	English
Dave's Blog	http://dave-bridges.blogspot.com	Active	Biology	3	English
Genetic Future	http://scienceblogs.com/geneticfuture/	Active	Biology	40	English
Thinking as a Profession	http://www.thinkingasaprofession.blogspot.com/	Active	Computer Science / Engineering	1	English
biomarker-driven mental health 2.0	http://genes2brains2mentalhealth.wordpress.com	Active	Biology	1	English
V1	http://primaryvisualcortex.wordpress.com/	Active	Psychology	4	English
Dream Studies Portal	http://dreamstudies.org	Active	Psychology	2	English
The Questionable Authority	http://scientopia.org/blogs/authority/	Active	Biology	5	English
The Scientific Activist	http://scienceblogs.com/scientificactivist/	Active	Biology	20	English
Darwin's Bulldogs	http://blog.darwinsbulldogs.com/	Active	Biology	29	English
Idaho Spuds	http://idahospuds.blogspot.com/	Active	Biology	4	English
The Complex Terrain Laboratory	http://www.terraplexic.org/review	Active	Social Science	4	English
NeuroDojo	http://neurodojo.blogspot.com/	Active	Biology	197	English
OpenHelix	http://blog.openhelix.com	Active	Biology	113	English
Analyze Everything	http://analyze-everything.blogspot.com/	Active	Biology	13	English
Coffee & Conservation	http://www.coffeehabitat.com	Active	Biology	20	English
Lab Cat	http://cdavies.wordpress.com	Active	Chemistry	2	English
Momma Data	http://mommadata.blogspot.com/	Active	Social Science	8	English
Orthopedic Physical Therapy	http://texasorthopedics.blogspot.com/	Active	Medicine	22	English
Guadalupe Storm-Petrel	http://greenrage.wordpress.com/	Active	Biology	31	English
The Futile Cycle	http://www.futilecycle.com/	Active	Biology	2	English
BPS Research Digest	http://www.bps-research-digest.blogspot.com/	Active	Psychology	549	English
Principles of Neurobiotaxis	http://neurobiotaxis.livejournal.com	Active	Neuroscience	2	English
henry	http://henry.simon.net.nz	Active	Anthropology	1	English
Hominin Dental Anthropology	http://blgtnjew.livejournal.com	Active	Anthropology	12	English
Year of Water H20 08	http://water.sigmaxi.org	Active	Anthropology	4	English
Hyphoid Logic	http://vyoma108.blogspot.com	Active	Biology	4	English
Agricultural Biodiversity Weblog	http://agro.biodiver.se	Rejected	Biology	1	English
The Beagle Project Blog	http://thebeagleproject.blogspot.com/	Active	Biology	2	English
Games with Words	http://gameswithwords.fieldofscience.com	Active	Psychology	36	English
Combining Cognits	http://paul-baxter.blogspot.com/	Active	Computer Science / Engineering	4	English
Developing Intelligence	http://scienceblogs.com/developingintelligence/	Active	Biology	11	English
Respectful Insolence	http://scienceblogs.com/insolence	Active	Medicine	84	English
Blind.Scientist	http://blindscientist.genedrift.org	Active	Biology	5	English
The Winding Path	http://thewindingpath.net/	Active	Psychology	2	English
afarensis: Anthropology, Evolution, and Science	http://scienceblogs.com/afarensis/	Active	Anthropology	6	English
A Hot Cup of Joe	http://ahotcupofjoe.net	Active	Anthropology	1	English
A Snail's Eye View	http://snailseyeview.blogspot.com	Active	Biology	1	English
The motor chauvinist	http://motorchauvinist.blogspot.com	Active	Neuroscience	20	English
The Oyster's Garter	http://deepseanews.com/	Active	Biology	14	English
Synapostasy	http://synapostasy.blogspot.com	Active	Biology	2	English
Angry Astronomer	http://angryastronomer.blogspot.com	Active	Astronomy	23	English
A Very Remote Period Indeed	http://averyremoteperiodindeed.blogspot.com	Active	Anthropology	37	English
The Panda's Thumb	http://pandasthumb.org/	Active	Anthropology	3	English
Political Science Irregularly	http://www.juhemnavarro.com	Rejected	Social Science	3	English
Rigorous Trivialities	http://rigtriv.wordpress.com	Active	Mathematics	1	English
Not Totally Rad	http://nottotallyrad.blogspot.com/	Active	Medicine	6	English
Uncommon Ground	http://darwin.eeb.uconn.edu/uncommon-ground	Active	Biology	22	English
Navier Stalks	http://navierstalks.blogspot.com/	Active	Biology	1	English
Dammit Jim!	http://scott.sherrillmix.com/blog/	Active	Biology	6	English
Anthropology.net	http://anthropology.net	Active	Anthropology	28	English
Somatopsychic	http://somatopsychic.blogspot.com/	Active	Psychology	10	English
Lounge of the Lab Lemming	http://lablemminglounge.blogspot.com/	Active	Geosciences	18	English
Snail's Tales	http://snailstales.blogspot.com	Active	Biology	20	English
The Nervous Axon	http://www.nervousaxon.com	Active	Biology	1	English
Artificial Habitat	http://artificialhabitat.wordpress.com/	Active	Biology	3	English
Music Matters	http://www.musiccognition.nl/blog	Active	Psychology	64	English
Neuroscientifically Challenged	http://www.neuroscientificallychallenged.blogspot.com/	Active	Psychology	27	English
Twisted Bacteria	http://twistedbacteria.blogspot.com/	Active	Biology	11	English
Neurological Correlates	http://neurologicalcorrelates.com/wordpress	Rejected	Psychology	26	English
Christopher Leo	http://christopherleo.wordpress.com	Active	Social Science	17	English
Class M	http://scienceblogs.com/classm	Active	Geosciences	33	English
biomolecules	http://biomolecules.wordpress.com	Active	Biology	1	English
The Lay Scientist	http://www.layscience.net	Active	Biology	37	English
Blue Collar Scientist	http://bluecollarscientist.com/	Active	Other	1	English
Psicoteca	http://psicoteca.blogspot.com	Active	Psychology	11	Spanish
The Ethical Atheist	http://www.ethicalatheist.net	Active	Biology	1	English
Brain Blogger	http://brainblogger.com	Active	Medicine	464	English
Mailund on the Internet	http://www.mailund.dk	Active	Biology	43	English
Dare To Dream	http://blog.davemsw.com	Active	Psychology	15	English
Science-Based Medicine	http://www.sciencebasedmedicine.org/?author=8	Rejected	Medicine	3	English
Decision Psychology	http://decisionpsychology.com	Active	Psychology	9	English
Translating Autism	http://www.translatingautism.com/	Active	Psychology	87	English
Science-Based Medicine	http://www.sciencebasedmedicine.org	Active	Medicine	47	English
A Sceptical I	http://sceptical-i.blogspot.com	Active	Philosophy	2	English
The Evilutionary Biologist	http://evilutionarybiologist.blogspot.com/	Active	Biology	9	English
Biomicrofluidics	http://blogs.aip.org/biomicrofluidics/	Active	Physics	6	English
Channel N	http://blogs.psychcentral.com/channeln/	Active	Psychology	3	English
The Chemblog	http://www.thechemblog.com	Active	Chemistry	3	English
Small Things Considered	http://schaechter.asmblog.org/schaechter/	Active	Biology	99	English
olexandrisayev.com	http://olexandrisayev.com	Active	Chemistry	21	English
Chem-bla-ics	http://chem-bla-ics.blogspot.com/	Active	Medicine	14	English
interested in science?	http://www.interestedinscience.com	Active	Chemistry	1	English
Of Two Minds	http://www.scienceblogs.com/twominds	Active	Psychology	3	English
Gramstain	http://gramstain.blogspot.com	Active	Biology	8	English
Plausible Accuracy	http://plausibleaccuracy.com/blog/	Active	Research / Scholarship	6	English
Pondering Pikaia	http://sunaddict86.blogspot.com	Active	Anthropology	7	English
Anthropology.net (dupe)	http://www.anthropology.net	Rejected	Anthropology	10	English
The Curious Wavefunction	http://ashutoshchemist.blogspot.com	Active	Biology	78	English
gravity's rainbow	http://sarcozona.org	Active	Biology	6	English
Miss Atomic Bomb	http://missatomicbomb.blogspot.com/	Active	Physics	19	English
Archaeoporn	http://archaeoporn.wordpress.com	Active	Anthropology	1	English
Curving Normality	http://www.rensenieuwenhuis.nl	Active	Social Science	25	English
Carbon-Based Curiosities	http://www.coronene.com/blog	Active	Chemistry	5	English
The Martian Chronicles	http://blogs.agu.org/martianchronicles	Active	Astronomy	9	English
TotallySynthetic	http://totallysynthetic.com/blog/	Active	Chemistry	2	English
Will and Beyond	http://www.willandbeyond.com/	Active	Chemistry	17	English
monofilia.org	http://cincyevolution.blogspot.com	Active	Biology	10	English
Skulls in the Stars	http://skullsinthestars.com/	Active	Physics	25	English
Graphene Literature Reviews	http://www.graphenelitreviews.blogspot.com/	Active	Chemistry	25	English
Evidence-Based Public Health	http://evidence-basedpublichealth.blogspot.com/	Active	Health	10	English
Nimravid's Weblog	http://nimravid.wordpress.com	Active	Biology	3	English
Transcription Regulation	http://transcriptionfactor.blogspot.com/	Rejected	Biology	1	English
BHA Science Group old	http://bhascience.blogspot.com/	Rejected	Other	7	English
On The Wards	http://onthewards.com	Active	Medicine	4	English
Physiology physics woven fine	http://www.physiology-physics.blogspot.com/	Rejected	Biology	1	English
the skeptical alchemist	http://skeptalchemist.blogspot.com/	Active	Biology	9	English
Deep Sea News	http://deepseanews.com	Active	Geosciences	139	English
farouche ombre	http://lnwme.blogspot.com	Rejected	Biology	48	English
The Times Microbial	http://www.phagehunter.org	Active	Biology	41	English
Healthskills: Skills for Healthy Living	http://healthskills.wordpress.com	Active	Psychology	233	English
Physiology physics woven fine	http://www.physiology-physics.blogspot.com/	Active	Biology	33	English
Panthera studentessa	http://pantherastudentessa.blogspot.com/	Active	Biology	1	English
Dispelled	http://unintelligencedispelled.blogspot.com	Active	Biology	7	English
Moneduloides	http://www.moneduloides.com	Active	Anthropology	15	English
Neurevolution	http://www.neurevolution.net/	Active	Biology	1	English
WeiterGen	http://www.scienceblogs.de/weitergen	Active	Biology	16	German
World of Psychology	http://psychcentral.com/blog/	Suspended	Biology	4	English
Tangled Up In Blue Guy	http://www.tuibguy.com	Active	Other	3	English
Hindered Settling	http://zsylvester.blogspot.com	Active	Geosciences	6	English
V1	http://primaryvisualcortex.wordpress.com	Active	Biology	8	English
Epiphenom	http://epiphenom.fieldofscience.com/	Active	Social Science	262	English
My Psychological Ramblings...	http://www.mypsychologicalramblings.wordpress.com	Active	Psychology	5	English
Stimulating Aliquot	http://stimulatingaliquot.blogspot.com	Active	Neuroscience	7	English
Green Gabbro	http://scienceblogs.com/greengabbro	Active	Geosciences	3	English
Giovanna Di Sauro	http://gdisauro.com/	Active	Biology	1	English
The Psychology of Beauty	http://psychologyofbeauty.wordpress.com/	Active	Psychology	38	English
War on Doctors/Pain Crisis	http://doctordeluca.com/wordpress/	Active	Medicine	1	English
Voltage Gate	http://scientopia.org/blogs/voltagegate/	Active	Biology	18	English
(It's a ...) Micro World (... after all)	http://bioenergyrus.blogspot.com	Active	Biology	19	English
the brain and the sky	http://brainandsky.blogspot.com/	Rejected	Philosophy	1	English
Systematics and Biogeography	http://urhomology.blogspot.com/	Active	Biology	7	English
StimulationBlog	http://www.stimulans.se/	Active	Geosciences	1	English
Biological Ramblings	http://www.slybird.blogspot.com	Active	Biology	6	English
science-meets-society	http://www.science-meets-society.com	Active	Biology	162	German
EclecticEchoes	http://eclecticechoes.com	Active	Biology	3	English
The Other 95%	http://other95.blogspot.com/	Rejected	Biology	2	English
Quintessence of Dust	http://sfmatheson.blogspot.com	Active	Biology	9	English
Technimentis	http://technimentis.com	Active	Psychology	3	English
Mens Rea	http://mensreapsych.blogspot.com	Active	Psychology	9	English
Talking Brains	http://talkingbrains.blogspot.com	Active	Neuroscience	95	English
The Corpus Callosum	http://scienceblogs.com/corpuscallosum/	Active	Other	7	English
N-Cog-Neato!	http://n-cog-neato.blogspot.com/	Active	Medicine	3	English
Optical Futures	http://opticalfutures.com	Active	Physics	13	English
psychescientia	http://psychescientia.blogspot.com/	Active	Psychology	2	English
Laura's Psychology Blog	http://www.laurafreberg.com/blog/	Active	Psychology	1	English
Social Psychology Daily	http://socialpsychdaily.blogspot.com/	Suspended	Psychology	20	English
eHarmony Labs Blog	http://www.eharmony.com/labs/category/blog/	Active	Other	86	English
Chance and Necessity	http://chancenecessity.blogspot.com	Active	Biology	16	English
Sports Are 80 Percent Mental	http://blog.80percentmental.com	Active	Neuroscience	7	English
Neurophilosophy	http://scienceblogs.com/neurophilosophy/	Active	Neuroscience	155	English
Dracovenator	http://dracovenator.blogspot.com	Active	Biology	16	English
Neurotic Physiology	http://scientopia.org/blogs/scicurious/	Active	Neuroscience	114	English
Uncommon Dissent	http://uncdiss.wordpress.com/	Active	Health	10	English
Neuroanthropology	http://blogs.plos.org/neuroanthropology/	Active	Anthropology	15	English
Effortless Incitement	http://effortlessincitement.blogspot.com/	Active	Psychology	23	English
Bug Girl's Blog	http://membracid.wordpress.com	Active	Biology	32	English
Neurotonics	http://neurotonics.blogspot.com/	Active	Medicine	5	English
CAMHS Research Digest	http://camhs.wordpress.com/	Active	Psychology	2	English
ceptional	http://alexholcombe.wordpress.com	Active	Psychology	7	English
Cheshire	http://tachinid.wordpress.com	Active	Biology	29	English
Tomorrow's Table	http://scienceblogs.com/tomorrowstable/	Active	Biology	6	English
The View from Carnegie 210	http://webpub.allegheny.edu/employee/a/aknupsky/weblog/	Active	Psychology	6	English
survive the journey	http://survivethejourney.blogspot.com	Active	Medicine	28	English
Omics! Omics!	http://omicsomics.blogspot.com	Active	Biology	22	English
NeuroWhoa!	http://neurowhoa.blogspot.com/	Active	Psychology	16	English
Sciencebase Science Blog	http://www.sciencebase.com/science-blog/index.php	Active	Other	127	English
Evolutionary Novelties	http://evolutionarynovelty.blogspot.com/	Active	Biology	8	English
Amanuensis	http://simonhalliday.blogspot.com	Active	Social Science	10	English
Improved Lives	http://www.improvedlives.com	Active	Psychology	1	English
NNNS chemistry blog	http://chem.vander-lingen.nl	Active	Chemistry	21	English
Denim and Tweed	http://www.denimandtweed.com	Active	Biology	161	English
azalea says	http://i.azpala.com	Active	Biology	3	Chinese
Driving Anxiety	http://drivinganxiety.blogspot.com	Active	Psychology	4	English
Rob's Idaho Perspective	http://wolf21m.blogspot.com/	Active	Biology	5	English
Future Health Trends	http://futurehealthtrends.blogspot.com/	Active	Biology	1	English
Science for Non-science Majors	http://science-for-nonscience-majors.blogspot.com/	Active	Biology	1	English
De Rerum Natura	http://blogs.publico.pt/dererumnatura/	Active	Biology	1	Portuguese
DrugMonkey	http://scienceblogs.com/drugmonkey	Active	Neuroscience	19	English
Fischblog(inaktiv)	http://fisch-blog.blog.de	Suspended	Chemistry	47	German
Mike the Mad Biologist	http://scienceblogs.com/mikethemadbiologist	Active	Biology	4	English
KOSMOlogs - Galaxienentwicklung	http://www.kosmologs.de/kosmo/blog/galaxienentwicklung	Active	Astronomy	8	German
Bierologie	http://www.scilogs.de/wblogs/blog/bierologie	Active	Biology	108	German
Brights - Die Natur des Zweifels	http://brightsblog.wordpress.com	Active	Other	1	German
Informeller Blog	http://www.informelles-lernen.de	Active	Other	3	German
Johannes Moskaliuk	http://blog.moskaliuk.com	Active	Psychology	11	German
Holliday Junction	http://holliday-junction.blogspot.com	Active	Biology	8	German
Mathlog	http://www.scienceblogs.de/mathlog	Active	Mathematics	19	German
cBlog	http://blog.cacophonie.de	Active	Biology	4	German
Fischblog	http://www.scilogs.de/wblogs/blog/fischblog	Active	Biology	50	German
Studium generale	http://studgendeutsch.blogspot.com	Active	Other	32	German
skeetersays	http://skeetersays.blogspot.com	Active	Biology	7	English
Reconciliation Ecology	http://blog.reconciliationecology.org/	Active	Biology	11	English
Entomoblog	http://entomoblog.net	Active	Biology	80	Spanish
biochemicalsoul	http://biochemicalsoul.com/	Active	Biology	1	English
Flies and Bikes	http://www.robertsaunders.org.uk	Active	Biology	23	English
Sciencetext	http://www.sciencetext.com	Active	Computer Science / Engineering	86	English
SciScoop Science Forum	http://www.sciscoop.com	Active	Other	29	English
SpectroscopyNOW ezine	http://www.spectroscopynow.com	Active	Other	11	English
RRResearch	http://rrresearch.blogspot.com	Active	Biology	2	English
Cognitive Science and Human Activity	http://cogsciresearch.blogspot.com	Active	Anthropology	2	English
zoon politikon	http://www.scienceblogs.de/zoonpolitikon/	Active	Social Science	10	German
Wide Scope	http://www.andrewcullison.com	Active	Philosophy	1	English
Larval Images	http://larvalimages.com	Active	Biology	3	English
Black Triangle	http://www.blacktriangle.org	Active	Health	1	English
Just A Theory	http://justatheory.co.uk	Active	Other	36	English
Text Savvy	http://www.textsavvyblog.net	Active	Social Science	7	English
Investigación GeoPaleoBiológica en Somosaguas (UCM)	http://investigacionensomosaguas.blogspot.com/	Active	Geosciences	1	Spanish
Upon Reflection	http://koberlein.main.ad.rit.edu/journal/	Active	Physics	16	English
Timeblog	http://www.timeblog.de	Active	Physics	1	German
One Astronomer's Noise	http://gugnico.blogspot.com	Active	Astronomy	2	English
Astrodicticum Simplex	http://www.scienceblogs.de/astrodicticum-simplex/	Active	Astronomy	61	German
Selective sweep	http://selectivesweep.blogspot.com	Active	Biology	2	German
Clinical Psychology & Psychiatry	http://clinpsyc.blogspot.com	Active	Health	13	English
Combat Sport Psychology	http://combatsportpsychology.blogspot.com	Active	Psychology	1	English
Sent from Hauptstadt!	http://sebstein.hpfsc.de/	Active	Computer Science / Engineering	3	German
geoberg.de-Blog	http://www.geoberg.de/	Active	Geosciences	5	German
In Sickness and In Health	http://www.helenjaques.co.uk/blog/	Active	Health	59	English
O'Really?	http://duncan.hull.name	Active	Biology	61	English
cognitivetrammeling	http://cognitivetrammeling.blogspot.com/	Active	Psychology	9	English
autismlibrary.org	http://autismlibrary.org/blog/	Active	Health	2	English
Confessions of a (former) Lab Rat	http://occamstypewriter.org/rpg/	Active	Biology	12	English
Sandwalk	http://sandwalk.blogspot.com/	Active	Biology	6	English
Left Brain/Right Brain	http://leftbrainrightbrain.co.uk	Active	Neuroscience	4	English
Discovery Channel: Deep Sea News	http://blogs.discovery.com/deep_sea_news	Rejected	Biology	1	English
Life of a Lab Rat	http://blogs.usyd.edu.au	Active	Biology	1	English
Library Marginalia	http://annewelsh.wordpress.com	Active	Research / Scholarship	9	English
A Primate of Modern Aspect	http://zinjanthropus.wordpress.com	Active	Biology	29	English
Science and Reason	http://scienceandreason.blogspot.com	Active	Other	30	English
Tantalus Prime	http://tantalusprime.blogspot.com/	Active	Neuroscience	7	English
kaleidoscopik	http://www.kaleidoscopik.com	Active	Neuroscience	4	English
Frischer Wind	http://www.scienceblogs.de/frischer-wind/	Active		11	German
bjoern.brembs.blog	http://bjoern.brembs.net	Active	Biology	40	English
cxlxmxrx	http://cxlxmxrx.blogspot.com	Active	Health	14	English
Lab Rat	http://madlabrat.blogspot.com/	Active	Biology	85	English
Humans in Science	http://humans.scienceboard.net	Rejected	Research / Scholarship	4	English
ResearchBlogging.org News	http://researchblogging.org/news	Active	Research / Scholarship	13	English
Rainha Vermelha	http://scienceblogs.com.br/rainha/	Active	Biology	42	Portuguese
Strange Loops	http://www.strange-loops.com/blog/	Active	Psychology	1	English
The Open Source Paleontologist	http://openpaleo.blogspot.com/	Active	Geosciences	21	English
I CAN HAS SLEEP NAO?	http://iceprincessofthedesert.wordpress.com/	Active	Biology	6	English
Your Sixth Degree	http://stijnr.socsci.ru.nl/blog	Active	Social Science	2	English
Backreaction	http://backreaction.blogspot.com/	Active	Physics	2	English
Brontossauros em meu Jardim	http://scienceblogs.com.br/brontossauros/	Active	Biology	17	Portuguese
Optics confidential	http://pabloartal.blogspot.com/	Active	Physics	37	English
On The Road	http://www.andrewsun.net/?page_id=137	Active	Physics	15	English
Brainstorm	http://blogs.psychologytoday.com/blog/brainstorm	Active	Psychology	1	English
Macromolecular Modeling Blog	http://rosettadesigngroup.com/blog/	Active	Biology	28	English
Pleiotropy	http://pleion.blogspot.com/	Active	Biology	57	English
Hinterm Mond gleich links	http://www.scienceblogs.de/planeten	Active	Astronomy	20	German
info-fetishist	http://info-fetishist.org	Active	Research / Scholarship	16	English
The Mouse Trap	http://the-mouse-trap.com	Active	Psychology	85	English
The Ideophone	http://ideophone.org/	Active	Anthropology	13	English
Bridgehead Carbons	http://bridgeheadcarbons.blogspot.com/	Active	Chemistry	16	English
I Love Symposia!	http://ilovesymposia.wordpress.com	Active	Biology	1	English
MikeReinold.com	http://www.mikereinold.com	Active	Health	33	English
Gribble Lab	http://gribblelab.org	Active	Neuroscience	2	English
Mad Scientist, Junior	http://madscientistjunior.blogspot.com	Active	Biology	15	English
Chinleana	http://chinleana.blogspot.com/	Active	Geosciences	6	English
Supernova Condensate	http://invaderxan.livejournal.com	Active	Astronomy	21	English
Evidence Based Rehab	http://realpt.blogspot.com	Active	Health	2	English
Coffee Shop Philosophy	http://kstrump.blogspot.com/	Active	Social Science	9	English
Neuroskeptic	http://neuroskeptic.blogspot.com/	Active	Neuroscience	305	English
Deltoid	http://scienceblogs.com/deltoid/	Active	Geosciences	1	English
Clashing Culture	http://clashingculture.wordpress.com/	Active	Social Science	1	English
On Becoming a Domestic and Laboratory Goddess...	http://www.scienceblogs.com/isisthescientist	Active	Medicine	4	English
Liminality	http://www.ribton.net/blog/	Active	Psychology	5	English
Science of Healthy Long Life	http://crabsalloverhealth.blogspot.com	Active	Biology	7	English
Human Heuristics	http://humanheuristics.wordpress.com/	Active	Psychology	1	English
Neuronarrative	http://neuronarrative.wordpress.com/	Active	Neuroscience	34	English
Beetles in the Bush	http://beetlesinthebush.wordpress.com	Active	Biology	17	English
Prävention als Risiko	http://www.wissenslogs.de/wblogs/blog/pravention-als-risiko	Active	Health	1	German
Observations of a Nerd	http://observationsofanerd.blogspot.com	Active	Biology	117	English
Fuzzier Logic	http://blog.fuzzierlogic.com/	Active	Other	6	English
Podblack Blog	http://www.podblack.com	Active	Psychology	13	English
Mike Battista's Blog	http://www.mikebattista.com	Active	Psychology	1	English
The Science Pundit	http://thesciencepundit.blogspot.com/	Active	Other	3	English
A Fish Eye View	http://masonposner.com/afisheyeview/	Active	Biology	4	English
Dave's Landslide Blog	http://daveslandslideblog.blogspot.com/	Active	Geosciences	12	English
Invertebrate Diaries	http://invertdiary.blogspot.com	Active	Biology	2	English
The EEB and flow	http://evol-eco.blogspot.com/	Active	Biology	40	English
Regularized Nonlinear Digression	http://www.nlindig.blogspot.com	Active	Neuroscience	1	English
The Autism Crisis	http://autismcrisis.blogspot.com/	Active	Psychology	18	English
Ecographica	http://ecographica.blogspot.com/	Active	Biology	118	English
HealthAndFitness.co.nz	http://www.healthandfitness.co.nz	Active	Health	5	English
virology blog	http://www.virology.ws	Active	Biology	201	English
A Replicated Typo	http://www.replicatedtypo.wordpress.com	Active	Social Science	25	English
Ediacaran	http://www.ediacaran.blogspot.com	Active	Geosciences	1	English
Alison in Cambodia	http://alisonincambodia.wordpress.com/	Active	Anthropology	1	English
Chris Miller's Blog	http://www.chrisamiller.com/blog/	Active	Biology	1	English
The MacGuffin	http://chekhovsgun.blogspot.com/	Active	Psychology	28	English
Spirochetes Unwound	http://spirochetesunwound.blogspot.com/	Active	Biology	24	English
Elements	http://elements.healthspace.com/	Active	Health	21	English
Cancer Research UK - Science Update	http://scienceblog.cancerresearchuk.org/	Active	Medicine	114	English
MolBio Research Highlights	http://amontenegro.blogspot.com/	Active	Biology	42	English
Preadaptations	http://preadaptations.blogspot.com/	Active	Biology	1	English
O.L.S. Buzz	http://network.nature.com/people/christie_wilcox/blog	Rejected	Biology	2	English
Autist's Corner	http://autistscorner.blogspot.com	Active	Other	36	English
Fisheye Perspective	http://www.abhishek-tiwari.com/	Active	Biology	46	English
Reciprocal Space	http://network.nature.com/people/scurry/blog	Active	Biology	5	English
It's Alive!!	http://zayzayem.wordpress.com	Active	Biology	6	English
White Coat Underground	http://scientopia.org/blogs/whitecoatunderground	Active	Health	59	English
dlPFC	http://dlpfc.wordpress.com	Active	Neuroscience	18	English
Byte Size Biology	http://bytesizebio.net	Active	Biology	93	English
Blogging the PhD	http://blogs.nature.com/erikacule/	Active	Research / Scholarship	6	English
Diax's Rake	http://www.scienceblogs.de/diaxs-rake	Active	Physics	36	German
Pharma Strategy Blog	http://www.pharmastrategyblog.com	Active	Health	189	English
Biofortified	http://www.biofortified.org	Active	Biology	32	English
EcoTone	http://www.esa.org/esablog/	Active	Biology	107	English
Dots in Deep Time	http://dotsindeeptime.blogspot.com/	Active	Geosciences	2	English
Nature Notes	http://www.nature-notes.org/	Active	Biology	3	English
Neurotypical?	http://lauraemariani.blogspot.com	Active	Neuroscience	11	English
Laika's Medliblog	http://laikaspoetnik.wordpress.com/	Active	Health	34	English
The Fuzzy Biologist	http://thefuzzybiologist.blogspot.com/	Active	Biology	1	English
Science behind the scenes	http://network.nature.com/people/stuffysour/blog/	Active	Other	4	English
Expression Patterns	http://blogs.nature.com/eva	Active	Biology	2	English
The Phrenologist's Notebook	http://phrenologistsnotebook.com	Active	Neuroscience	11	English
A Developing Passion	http://network.nature.com/people/etchevers/blog	Active	Research / Scholarship	3	English
Genetic Inference	http://www.genetic-inference.co.uk/blog/	Active	Biology	5	English
Southern Fried Science	http://southernfriedscience.com	Active	Biology	74	English
Notes on Research Papers	http://www.andrewsun.net/xiangge	Active	Chemistry	37	Chinese
Science-Based Pharmacy	http://sciencebasedpharmacy.wordpress.com	Active	Health	31	English
BioUnalm	http://www.biounalm.com	Active	Biology	293	Spanish
Nerdoc	http://blog.nerdoc.co.cc	Rejected	Health	17	English
Cancerevo: Cancer evolution	http://network.nature.com/people/basanta/blog	Active	Mathematics	12	English
OH, FOR THE LOVE OF SCIENCE!	http://ohfortheloveofscience.com	Active	Biology	10	English
The Milligan	http://themilligan.wordpress.com/	Active	Biology	2	English
Archetype	http://roberto.kellerperez.com/	Active	Biology	3	English
Birds and Science	http://birdsandscience.blogspot.com/	Active	Biology	6	English
weird things	http://worldofweirdthings.com/	Active	Physics	118	English
Bosque Ciencia	http://bosque-ciencia.blogspot.com/	Active	Biology	8	Spanish
Evolving Ideas	http://evolvingideas.wordpress.com/	Active	Biology	9	English
Tetrapod Zoology	http://blogs.scientificamerican.com/tetrapod-zoology/	Active	Biology	122	English
The Primate Diaries	http://http://blogs.scientificamerican.com/primate-diaries/	Active	Anthropology	68	English
The Y.O.R.F.	http://theyorf.blogspot.com	Active	Biology	11	English
New York Blog	http://network.nature.com/hubs/nyc/blog	Active	Research / Scholarship	3	English
Bored Lunatic	http://boredlunatic.blogspot.com	Active	Neuroscience	13	English
BaMBi Odyssey	http://network.nature.com/people/U5D050A25/blog	Active	Biology	7	English
Cephalopodcast - The Ocean Podcast	http://cephalopodcast.com/blog	Active	Biology	2	English
Dr. Deb	http://drdeborahserani.blogspot.com/	Rejected	Psychology	36	English
In Terra Veritas	http://www.in-terra-veritas.blogspot.com	Active	Geosciences	4	English
Dinochick Blogs	http://paleochick.blogspot.com/	Active	Geosciences	2	English
Alles was lebt	http://www.scienceblogs.de/alles-was-lebt/	Active	Biology	15	German
Child-Psych	http://www.child-psych.org/	Active	Medicine	126	English
Coevolvers	http://coevolvers.blogspot.com/	Active	Biology	15	English
ICBS Everywhere	http://woofighters.org	Active	Philosophy	3	English
Nothing's Shocking	http://network.nature.com/people/noah/blog	Active	Neuroscience	7	English
Wainwright Lab	http://wainwrightlab.wordpress.com/	Active	Biology	9	English
Tom Paine's Ghost	http://tompainesghost	Active	Chemistry	19	English
Very Evolved	http://veryevolved.com/	Active	Neuroscience	2	English
Action Potential	http://blogs.nature.com/nn/actionpotential/	Active	Neuroscience	10	English
River Continua	http://rivercontinua.wordpress.com	Active	Biology	11	English
Public Rambling	http://pbeltrao.blogspot.com/	Active	Biology	1	English
Research i find awesome	http://researchilike.blogspot.com	Active	Health	15	English
Science. Why not?	http://sciencewhynot.blogspot.com	Active	Biology	15	English
Time to waste	http://www.randomcow.co.uk/blog/	Rejected	Philosophy	1	English
nOnoScience (a.k.a. Unruled Notebook)	http://www.nonoscience.info/	Active	Computer Science / Engineering	42	English
Nietos de Kraepelin/Kraepelin's grandchildren	http://nietosdekraepelin.blogspot.com	Active	Other	3	Spanish
omniology	http://omniology.blogspot.com	Active	Biology	1	English
The Cosmic Web	http://cosmic-web.co.uk	Active	Astronomy	1	English
Chicago Science News Examiner	http://www.examiner.com/x-6994-Chicago-Science-News-Examiner	Active	Research / Scholarship	1	English
Obesity Panacea	http://blogs.plos.org/obesitypanacea	Active	Medicine	153	English
Weighty Matters	http://www.weightymatters.ca	Active	Health	75	English
Beyond the Short Coat	http://beyondtheshortcoat.wordpress.com	Active	Health	5	English
mental indigestion	http://www.mentalindigestion.net	Active	Biology	22	English
Resilience Science	http://rs.resalliance.org	Active	Other	1	English
Ouroboros: Research in the biology of aging	http://ouroboros.wordpress.com/	Active	Biology	24	English
STS Guru	http://stsguru.wordpress.com	Active	Social Science	8	English
Ciencia a Tutiplén	http://lacomunidad.elpais.com/cienciatutiplen/posts	Active	Biology	1	Spanish
Russell's Teapot	http://www.simonives.info	Active	Philosophy	3	English
Bodyspacesociety.eu	http://www.bodyspacesociety.eu	Active	Social Science	16	English
astu's science blog	http://astuscience.wordpress.com/	Active	Biology	6	English
Morfometria Geometrica	http://morfometriageometrica.blogspot.com/	Active	Biology	1	Spanish
Fight Aging!	http://www.fightaging.org	Active	Biology	106	English
Never	http://dixy0.72pines.com/	Active	Psychology	33	Chinese
CJD Blogger	http://cjdblogger.blogspot.com/	Active	Neuroscience	12	English
Coggr	http://coggr.com	Active	Neuroscience	2	English
Northern Doctor	http://northerndoctor.com	Active	Health	32	English
Primate of Modern Aspect	http://zinjanthropus.wordpress.com	Rejected	Anthropology	7	English
Reactive Reports Chemistry Blog	http://www.reactivereports.com	Active	Chemistry	16	English
Phased	http://www.nasw.org/users/mslong/	Active	Chemistry	295	English
Octópodo	http://evaristor.blogspot.com	Active	Geosciences	1	Spanish
AK's Rambling Thoughts	http://artksthoughts.blogspot.com	Active	Biology	38	English
Brain Windows	http://brainwindows.wordpress.com/	Active	Neuroscience	5	English
Orbital Teapot	http://orbitalteapot.blogspot.com	Active	Social Science	1	English
Science of Global Security & Armed Conflict	http://globalcrim.blogspot.com/	Active	Social Science	17	English
husdal.com	http://husdal.com	Active	Social Science	154	English
Brazillion Thoughts	http://scienceblogs.com.br/brazillion	Active	Biology	9	English
Archosaur Musings	http://archosaurmusings.wordpress.com/	Active	Other	3	English
nic prostszego	http://nicprostszego.wordpress.com	Active	Chemistry	85	Polish
Laboratory for Evolutionary Endocrinology	http://lee-anthro.blogspot.com	Active	Anthropology	17	English
JournOwl	http://www.journowl.com	Active	Other	10	English
Experientia docet	http://www.experientiadocet.com	Active	Neuroscience	353	Spanish
Paul Statt Communications	http://paulstatt.wordpress.com/	Active	Research / Scholarship	12	English
The Sharp End of the Photon	http://www.drflounder.com	Active	Health	1	English
¡Cuánta Ciencia!	http://www.cuantaciencia.com	Active	Biology	83	Spanish
Noticias sobre Filogenetica	http://noticiasenfilogeneticaorg.blogspot.com/	Active	Biology	5	Spanish
Más Allá de Somosaguas (UCM) Beyond Somosaguas	http://mas-alla-de-somosaguas.blogspot.com/	Active	Geosciences	2	Spanish
Golem Blog	http://golemp.blogspot.com/	Active	Biology	3	Spanish
Massgenomics	http://www.massgenomics.org	Active	Biology	60	English
BioData Blogs	http://blog.biodata.com/	Active	Biology	32	English
The Psych Student	http://psych.drew3000.net	Active	Psychology	9	English
Mundo Neandertal	http://neanderthalis.blogspot.com/	Active	Anthropology	5	Spanish
ClinDx	http://clindx.wordpress.com/	Active	Medicine	21	English
Steve Koch Science	http://a3897sdfljk.blogspot.com/	Active	Research / Scholarship	1	English
Brain Stimulant	http://www.brainstimulant.blogspot.com/	Active	Neuroscience	2	English
Steve Koch Research	http://stevekochresearch.blogspot.com/	Active	Biology	1	English
Thomas' Plant-Related Blog	http://takluyver.wordpress.com/	Active	Biology	23	English
Aardvarchaeology	http://scienceblogs.com/aardvarchaeology/	Active	Anthropology	3	English
Cranial Discomfort	http://cranialdiscomfort.blogspot.com/	Active	Chemistry	3	English
Chicken or Egg blog	http://chickenoreggblog.wordpress.com/	Active	Biology	15	English
Discutindo Ecologia	http://scienceblogs.com.br/discutindoecologia	Active	Biology	34	Portuguese
Exploding Galaxies and other Catastrophysics	http://superwinds.blogspot.com/	Active	Astronomy	2	English
Chapéu, Chicote e Carbono-14	http://scienceblogs.com.br/carbono14/	Active	Other	14	Portuguese
ciência na mídia	http://ciencianamidia.wordpress.com/	Active	Social Science	3	Portuguese
Ecce Medicus	http://scienceblogs.com.br/eccemedicus	Active	Health	24	Portuguese
Em Síntese	http://www.emsintese.com.br/	Active	Chemistry	10	Portuguese
Galley Proofs	http://galleyproofs.blogspot.com	Active	Other	5	English
Bala Mágica	http://scienceblogs.com.br/bala_magica	Active	Chemistry	27	Portuguese
linklens	http://linklens.blogspot.com	Active	Computer Science / Engineering	3	English
EUCALYPTOLOGICS: Information Resources on Sustainable Eucalyptus Cultivation Around the World	http://git-forestry-blog.blogspot.com/	Active	Biology	2	English
Birds & Science	http://birdsandscience.blogspot.com	Rejected	Biology	2	Spanish
Lucid Thoughts	http://lucidsystems.com/blog/	Active	Neuroscience	18	English
Green Light Go	http://greenlightgo.healthaliciousness.com/	Active	Health	5	English
Kevin Karpiak's Blog	http://kevinkarpiak.wordpress.com/	Active	Anthropology	4	English
Antonio J. Pérez	http://ajperezluque.blogspot.com/	Active	Biology	8	Spanish
El tao de la fisica	http://vicente1064.blogspot.com/	Active	Physics	29	Spanish
Douglas Kell's blog	http://blogs.bbsrc.ac.uk	Active	Biology	2	English
Blue Genes	http://www.blue-genes.net/	Active	Biology	4	English
Papo de Homem	http://papodehomem.com.br/	Active	Anthropology	1	Portuguese
Massa Crítica	http://scienceblogs.com.br/massacritica	Active	Chemistry	3	Portuguese
Daniel Mietchen's blog	http://ways.org/blog/daniel	Active	Research / Scholarship	1	English
Docencia en Psiquiatría	http://docenciaenpsiquiatria.blogspot.com/	Active	Medicine	6	Spanish
***Cognando***	http://cognando.blogspot.com/	Active	Psychology	62	Portuguese
Mauka to Makai	http://maukamakai.wordpress.com/	Active	Biology	16	English
we are all in the gutter	http://weareallinthegutter.wordpress.com/	Active	Astronomy	52	English
Wiring the Brain	http://wiringthebrain.blogspot.com/	Active	Neuroscience	45	English
the Undergraduate Science Librarian	http://undergraduatesciencelibrarian.wordpress.com/	Active	Research / Scholarship	6	English
NASGP	http://nasgp.wordpress.com/	Active	Health	3	English
One Small Step	http://sarahaskew.net	Active	Astronomy	33	English
Ecología Explicada	http://ecologiaexplicada.blogspot.com/	Active	Biology	4	Spanish
Skeptic Wonder	http://skepticwonder.blogspot.com	Active	Biology	75	English
Medical Pills	http://medicalpills.blogspot.com	Active	Medicine	1	English
Child Psych	http://columbiachildpsychologist.blogspot.com/	Active	Health	14	English
Sex, drugs and applied science	http://sexdrugsandappliedscience.com/	Active	Computer Science / Engineering	1	English
Connections Research Blog	http://www.connectionseducationresearch.com/blog	Active	Psychology	17	English
RNAm	http://scienceblogs.com.br/rnam	Active	Biology	19	Portuguese
Science Planet	http://blogs.america.gov/science	Active	Biology	1	English
Science & Sensibility	http://www.scienceandsensibility.org	Active	Health	10	English
SiGMA Cube	http://celadevra.yo2.cn/	Active	Social Science	9	Chinese
Endless Forms	http://network.nature.com/people/amch/blog	Active	Biology	16	English
Você que é Biólogo...	http://scienceblogs.com.br/vqeb	Active	Biology	11	Portuguese
Beatriz Mayoral	http://beatrizmayoral.blogspot.com	Active	Health	8	Spanish
Data Not Shown	http://datanotshown.blogspot.com/	Active	Biology	1	English
El Blog de José Luis Castillo	http://profeblog.es/blog/joseluis	Active	Biology	9	Spanish
The Quantum Lobe Chronicles	http://thequantumlobechronicles.blogspot.com/	Active	Neuroscience	59	English
100nexos	http://scienceblogs.com.br/100nexos	Active	Physics	6	Portuguese
lifescienceviz	http://www.lifescienceviz.com	Active	Biology	1	English
Wissenschaft	http://lightsabre87.blogspot.com/	Active	Biology	16	English
Bruceleeeowe's Blog	http://bruceleeeowe.wordpress.com	Suspended	Physics	17	English
Balancing life	http://balancinglife.blogspot.com	Active	Biology	2	English
The Online Laboratory of Kevin Zelnio	http://www.zelnio.org/	Active	Other	8	English
Yin Zhangqi's Blog	http://zqyin.wordpress.com/	Active	Physics	8	Chinese
新之艺	http://hanxinwei.blogspot.com/	Active	Biology	1	Chinese
Wonderland of Biophysics	http://network.nature.com/people/sunon77/blog	Active	Physics	1	English
物理中的生命世界	http://www.sciencenet.cn/u/sunon77/	Active	Physics	2	Chinese
Evolucionismo	http://evolucionismo.org	Active	Biology	28	Portuguese
Muse on the Future of Libraries	http://www.kevenlw.name	Active	Research / Scholarship	2	Chinese
SaveYourself	http://SaveYourself.ca	Active	Health	11	English
The Pretend Biologist	http://pretendbiologist.blogspot.com	Active	Biology	1	English
Octopodo	http://evaristor.blogspot.com/	Active	Geosciences	1	English
博客李淼	http://limiao.net/	Active	Physics	2	Chinese
你喜欢机器学习吗？	http://www.sciencenet.cn/u/jingyanwang/	Active	Computer Science / Engineering	24	Chinese
Understanding Cancer	http://understandingcancer.co.uk/	Active	Health	8	English
Influenza A (H1N1) Blog – Português	http://blog.h1n1.influenza.bvsalud.org/pt/	Active	Health	27	Portuguese
Journal Watch Online	http://www.conservationmagazine.org/category/journal-watch	Active	Biology	244	English
Influenza A (H1N1) Blog – English	http://blog.h1n1.influenza.bvsalud.org/en/	Active	Health	24	English
Gripe por A (H1N1) Blog	http://blog.h1n1.influenza.bvsalud.org/es/	Active	Health	25	Spanish
Meio BIt	http://www.meiobit.com/	Active	Other	1	Portuguese
阿平	http://www.xinkexue.com/1	Active	Biology	2	Chinese
Conservation Maven	http://www.conservationmaven.com	Active	Biology	249	English
新科学	http://www.xinkexue.com/1193	Active	Physics	4	Chinese
The Vaviblog	http://www.vaviblog.com/	Active	Biology	6	English
nutsci.org	http://www.nutsci.org	Active	Health	73	English
The Atavism	http://www.theatavism.blogspot.com	Active	Biology	11	English
College Undergraduate Teaching of Psychology	http://cutop.blogspot.com/	Active	Psychology	1	English
Marmorkrebs	http://marmorkrebs.blogspot.com	Active	Biology	16	English
The Poor Man's Smart Bomb	http://pmsmartbomb.wordpress.com/	Active	Social Science	5	English
Fragment	http://randfigur.wordpress.com/	Active	Philosophy	1	English
The Sage of Discovery: Exploring the world of food one ingredient at a time	http://sageofdiscovery.com/	Active	Health	5	English
(i)reflexiones desde la higuera	http://www.fjbonet.blogspot.com	Active	Biology	3	Spanish
Anthropoliteia: the anthropology of policing	http://anthropoliteia.wordpress.com/	Active	Anthropology	7	English
About Animals / Wildlife	http://animals.about.com/b/	Active	Biology	25	English
Yingliang Du's Blog	http://yingliang.researchblog.org	Active		1	English
Sport Injuries and Wellness	http://sportinjuriesandwellnessottawa.blogspot.com	Active	Health	22	English
Faculty of 1000	http://blog.f1000.com	Active	Biology	11	English
ConservationBytes	http://ConservationBytes.com	Active	Biology	53	English
thoughtomics	http://blogs.scientificamerican.com/thoughtomics/	Active	Biology	69	English
Better Posters	http://betterposters.blogspot.com/	Active	Research / Scholarship	3	English
ACTIVIDADES DE INVESTIGACIÓN Y DOCENCIA	http://luiscayuela.blogspot.com/	Active	Biology	5	Spanish
Rigel	http://www.rigel.org.uk/blog/	Active	Astronomy	37	English
ciência e ideias	http://www.scienceblogs.com.br/cienciaeideias/	Active	Biology	4	Portuguese
Ingenious Monkey | 20-two-5	http://twenty2five.blogspot.com/	Active	Psychology	56	English
Language on the Move	http://www.languageonthemove.com	Active	Social Science	57	English
hydrogen medicine	http://www.sciencenet.cn/m/user_content.aspx?id=260399	Active	Biology	1	Chinese
Cultura Científica	http://ccientifica.blogspot.com	Active	Other	1	Portuguese
Blog para proyectantes de Dani Gayo	http://www.di.uniovi.es/~dani/PFCblog/	Active	Computer Science / Engineering	2	English
Post Tenebras Lux	http://calvinus.wordpress.com	Active	Chemistry	5	English
O amigo de Wigner	http://oamigodewigner.blogspot.com	Active	Biology	5	Portuguese
Gambler's House	http://gamblershouse.wordpress.com/	Active	Anthropology	92	English
心理学 与 声音	http://blog.sina.com.cn/faust23	Active	Neuroscience	1	Chinese
Thriving Oceans	http://thrivingoceans.org	Active	Biology	7	English
A Great Becoming	http://agreatbecoming.wordpress.com/	Active	Other	4	English
Dr. Sharma's Obesity Notes	http://www.drsharma.ca/	Active	Health	184	English
Andrew Patrick	http://www.andrewpatrick.ca/blog2	Active	Computer Science / Engineering	1	English
The Enlightenment 2.0	http://jonklar.wordpress.com/	Active	Research / Scholarship	2	English
The Adventures of Auck	http://theadventuresofauck.blogspot.com/	Active	Other	22	English
Follow the Energy	http://followtheenergy.wordpress.com/	Active	Social Science	7	English
La revolucion naturalista	http://www.revolucionnaturalista.com	Active	Philosophy	67	Spanish
Sapere Audere	http://sapereaudere.blogspot.com/	Active	Neuroscience	138	Spanish
YGC	http://ygc.name	Active	Biology	3	Chinese
Building Blogs of Science	http://sciblogs.co.nz/building-blogs-of-science/	Active	Neuroscience	9	English
Biotechnology for Biofuels	http://blogs.openaccesscentral.com/blogs/bfb/	Active	Biology	2	English
The Astronomist.	http://theastronomist.blogspot.com/	Active	Astronomy	23	English
citation needed	http://talyarkoni.com/blog/	Active	Neuroscience	14	English
The Movement Science Blog and Podcast	http://movementscience.wordpress.com/	Active	Medicine	3	English
Coastal EcoVentures	http://coastaleco.blogspot.com	Active	Biology	2	English
geek!	http://geekheartsscience.wordpress.com/	Active	Biology	34	English
Rogue Medic	http://roguemedic.com/	Active	Health	61	English
The Dragonfly Woman	http://dragonflywoman.wordpress.com	Active	Biology	8	English
The Iapetus Beat	http://www.iapetusbeat.com/	Active	Geosciences	5	English
Beyond Climate Change	http://beyondclimatechange.blogspot.com	Active	Other	15	English
Café com Ciência	http://cafecomciencia.wordpress.com/	Active	Astronomy	3	Portuguese
Psiquiatria e toxicodependencia	http://psiquiatriaetoxicodependencia.blogspot.com	Active	Health	33	Portuguese
Evolución y Diversidad	http://evodiversidad.blogspot.com/	Active	Biology	2	Spanish
Culturing Science – biology as relevant to us earthly beings	http://blogs.scientificamerican.com/culturing-science/	Active	Biology	26	English
A DC Birding Blog	http://dendroica.blogspot.com	Active	Biology	12	English
bioblog	http://sci.waikato.ac.nz	Active	Biology	18	English
Tispaquin's Revenge	http://tispaquin.blogspot.com	Active	Biology	1	English
A Schooner of Science	http://www.aschoonerofscience.com	Active	Biology	21	English
Ciência Ao Natural	http://scienceblogs.com.br/cienciaaonatural/	Active	Biology	8	Portuguese
Imagesurvey	http://www.imagesurvey.com.br	Active	Computer Science / Engineering	2	Portuguese
Química de Produtos Naturais	http://quiprona.wordpress.com	Active	Chemistry	86	Portuguese
Vagus Journalis	http://vagusjournalis.pranab.in	Active	Health	4	English
Quimica Viva	http://scienceblogs.com.br/quimicaviva	Active	Chemistry	28	Portuguese
Imaging Geek	http://imaginggeek.blogspot.com/	Active	Research / Scholarship	9	English
Permutations	http://permut.wordpress.com/	Active	Social Science	6	English
World of Ecology	http://worldofecology.blogspot.com/	Active	Biology	1	English
Micro Writers	http://micro-writers.egybio.net/blog/	Active	Biology	3	English
The Tree of Life	http://phylogenomics.blogspot.com	Active	Biology	25	English
BodyInMind	http://www.bodyinmind.com.au	Active	Neuroscience	116	English
Thoughts of a Neo-Academic	http://neoacademic.com	Active	Psychology	41	English
Beta Science	http://betascience.blogspot.com/	Active	Biology	1	English
Nobody's Papers	http://brenes-papers.tumblr.com/	Active	Computer Science / Engineering	2	English
Functional Neurogenesis	http://www.functionalneurogenesis.com/blog/	Active	Neuroscience	15	English
Universo Físico	http://scienceblogs.com.br/universofisico	Active	Physics	3	Portuguese
Good, Bad, and Bogus	http://www.goodbadandbogus.com	Active	Research / Scholarship	21	English
Life in the Fast Lane	http://lifeinthefastlane.com	Active	Health	20	English
Gene Repórter	http://genereporter.blogspot.com	Active	Biology	17	Portuguese
GeriPal	http://www.geripal.org	Active	Medicine	3	English
Antigo blog do LIMI	http://web.me.com/mbarralnetto/LIMI/Blog/Blog.html	Active	Health	4	Portuguese
Academic Life In Emergency Medicine	http://AcademicLifeInEM.blogspot.com	Active	Research / Scholarship	78	English
DNA Dude	http://www.dna-dude.com	Active	Biology	15	English
Almost Diamonds	http://almostdiamonds.blogspot.com/	Active	Social Science	5	English
Tage des Glücks	http://www.tagedesglucks.blogspot.com/	Active	Biology	4	Portuguese
SCIENCIA TOTUM CIRCUMIT ORBEM	http://limi-lip.blogspot.com/	Active	Health	120	Portuguese
Rapid Uplift	http://www.suvratk.blogspot.com/	Active	Geosciences	1	English
Mind Matters	http://bigthink.com/blogs/5	Active	Psychology	57	English
Understanding Crime	http://understandingcrime.ca	Active	Social Science	4	English
Dinosaur Tracking	http://dinosaur.smithsonianmag.com/	Active	Biology	129	English
Dormivigilia	http://www.dormivigilia.com	Active	Health	118	English
Our Clouded Hills	http://andyrussell.wordpress.com/	Active	Geosciences	11	English
Promega Connections	http://promega.wordpress.com	Active	Biology	101	English
Arthropoda	http://arthropoda.southernfriedscience.com	Active	Biology	13	English
Psiquiatria e Sociedade	http://blogs.estadao.com.br/daniel-martins-de-barros/	Active	Neuroscience	98	Portuguese
Fable	http://www.goodfables.com	Active	Psychology	8	English
Cultura, Educação e(m) Ciências	http://educacaoeciencias.blogspot.com/	Active	Research / Scholarship	2	Portuguese
bioMCMC	http://biomcmc.blogspot.com/	Active	Biology	4	English
Reading and Word Recognition Research	http://wordresearch.liviablackburne.com	Active	Neuroscience	28	English
Speech and music	http://www.sciencenet.cn/u/Faust/	Active	Neuroscience	1	Chinese
Amphibol	http://amphibol.blogspot.com/	Active	Geosciences	1	German
Emergent Noise	http://www.vartak.org	Active	Biology	2	English
The Thoughtful Animal	http://blogs.scientificamerican.com/thoughtful-animal	Active	Psychology	115	English
Anthropology in Practice	http://blogs.scientificamerican.com/anthropology-in-practice/	Active	Anthropology	73	English
ScienceLife	http://sciencelife.uchospitals.edu	Active	Biology	85	English
The Blog that Ate Manhattan	http://theblogthatatemanhattan.blogspot.com	Active	Health	1	English
misc.ience	http://sciblogs.co.nz/misc-ience/	Active	Astronomy	14	English
Ideas for a deeper sense of life	http://vahidmotlagh.blogspot.com/	Active	Other	6	English
Chemical Crystallinity	http://chemicalcrystallinity.blogspot.com	Active	Chemistry	4	English
achikule!	http://www.achikule.com	Active	Mathematics	2	English
Evolução e Desenvolvimento	http://evodevobr.blogspot.com	Active	Biology	5	Portuguese
Strange Aeons	http://www.strangeaeons.org/	Active	Computer Science / Engineering	1	English
Code for life	http://sciblogs.co.nz/code-for-life/	Active	Biology	29	English
Careers - in Theory	http://careersintheory.wordpress.com	Active	Psychology	56	English
Strong Silent Types	http://ultimo167.wordpress.com	Active	Social Science	90	English
Evolution, Development, and Genomics	http://evodevogeno.wordpress.com/	Active	Biology	6	English
Evolution, Development, & Genomics	http://evodevogeno.wordpress.com/	Rejected	Biology	3	English
Oceanographer's Choice	http://www.oceanographerschoice.com/	Active	Ecology / Conservation	10	English
BioinfoBlog!	http://bioinfoblog.it	Active	Biology	4	English
Uncharted Atolls	http://unchartedatolls.com/	Active	Biology	23	English
Science Made Cool	http://www.sciencemadecool.com	Active	Biology	5	English
World of Psychology - Psych Central	http://psychcentral.com/blog/	Active	Psychology	3	English
James and the Giant Corn	http://www.jamesandthegiantcorn.com	Active	Biology	3	English
The Lousy Linguist	http://thelousylinguist.blogspot.com/	Active	Social Science	17	English
The Daily Monthly	http://dailymonthly.com	Active	Health	17	English
Elements Science	http://www.elements-science.co.uk/	Active	Research / Scholarship	36	English
Addiction Inbox	http://addiction-dirkh.blogspot.com/	Active	Health	38	English
Mountain Beltway	http://mountainbeltway.wordpress.com/	Active	Geosciences	5	English
time travelling	http://bonvito.wordpress.com/	Active	Anthropology	3	English
Contemplation	http://akshatrathi.wordpress.com	Active	Chemistry	6	English
Biokompost	http://biokompost.wordpress.com	Active	Biology	8	Polish
Exercise Psychology	http://paandpsy.blogspot.com/	Active	Psychology	20	English
Demon-haunted World	http://demon-hauntedworld.blogspot.com	Active	Geosciences	1	English
Remote sensing i ekologia	http://remotesensingiekologia.wordpress.com/	Active	Medicine	3	Polish
EuCheMS 2010 Blog	http://euchems2010.wordpress.com/	Active	Chemistry	18	English
Fish Schooled	http://fishschooled.blogspot.com/	Active	Biology	14	English
Ars Physica	http://arsphysica.wordpress.com/	Active	Physics	6	Portuguese
Meio de Cultura	http://scienceblogs.com.br/meiodecultura	Active	Biology	14	Portuguese
Curiosidades de la Microbiología	http://curiosidadesdelamicrobiologia.blogspot.com/	Active	Biology	95	Spanish
Gene Flow	http://effectivenm.blogspot.com/	Active	Biology	13	English
Uppsala University Cheminformatics Journal Club	http://uucheminfoclub.blogspot.com/	Active	Chemistry	1	English
Evolução de Metazoa	http://evolucaodemetazoa.blogspot.com/	Active	Biology	4	Portuguese
EpiCentral	http://epicentral.blogspot.com/	Active	Biology	34	English
Skepticon	http://sciblogs.co.nz/skepticon/	Active	Health	23	English
Science with Moxie	http://blogs.scientificamerican.com/science-with-moxie/	Active	Neuroscience	4	English
The Thoughtful Parent	http://thoughtfulparent.com	Active	Psychology	8	English
Down House	http://biomoreno.blogspot.com	Active	Biology	3	Portuguese
Going Ape	http://goingape2010.blogspot.com/	Active	Anthropology	10	English
The Twenty-first floor	http://www.thetwentyfirstfloor.com	Active	Other	9	English
Cortical Hemming and Hawing	http://www.corticalhemandhaw.blogspot.com/	Active	Neuroscience	7	English
AFFE	http://www.affeonline.blogspot.com/	Active	Anthropology	16	German
Global Change: Intersection of Nature and Culture	http://www.globalchangeblog.com/	Active	Other	28	English
Magma Cum Laude	http://blogs.agu.org/magmacumlaude	Active	Geosciences	3	English
Dr. Carin Bondar - Biologist With a Twist	http://carinbondar.com	Active	Biology	51	English
Speech and Science	http://mariawolters.posterous.com	Active	Computer Science / Engineering	2	English
Talking Winston	http://www.talkingwinston.com/	Active	Other	1	English
WiSci	http://wisciblog.com/	Active	Geosciences	52	English
Computación con ADN	http://dnacompute.wordpress.com/	Active	Biology	1	Spanish
Evoswarm	http://evoswarm.blogspot.com/	Active	Biology	4	English
a leafwarbler's gleanings	http://leafwarbler.posterous.com	Active	Biology	4	English
Harrison 的blog	http://gezhi.org/blog/harrison	Active	Biology	1	Chinese
Pharmacy Commitment PhD	http://blogs.mhs.manchester.ac.uk/pharmacommitphd/	Active	Psychology	7	English
Ciência à Bessa	http://www.scienceblogs.com.br/bessa	Active	Biology	18	Portuguese
Pathogens: Genes and Genomes	http://pathogenomics.bham.ac.uk/blog/	Active	Biology	2	English
Brain Posts	http://brainposts.blogspot.com/	Active	Neuroscience	221	English
Wild Muse	http://sciencetrio.wordpress.com/	Active	Biology	24	English
Maniraptora	http://blogs.nature.com/grrlscientist/	Active	Biology	28	English
Formbar	http://www.wissenslogs.de/wblogs/blog/formbar	Active	Physics	1	German
The Invisible Gorilla	http://www.theinvisiblegorilla.com/blog/	Active	Psychology	26	English
The Dog Zombie	http://dogzombie.blogspot.com	Active	Other	3	English
Wood for the trees	http://woodforthetrees.wordpress.com	Active	Biology	1	English
Naturally Selected	http://blog.the-scientist.com	Active	Biology	6	English
The Palaeo Pad	http://thepalaeopad.co.uk/	Active	Geosciences	5	English
Plankton Biogeography	http://hawright.wordpress.com	Active	Biology	2	English
Deep Type Flow	http://alistairdove.com/	Active	Biology	31	English
Arte-Fakten	http://kulturblogs.de/artefakten	Active	Philosophy	14	German
noustuff	http://noustuff.wordpress.com/	Active	Neuroscience	16	English
The Language of Bad Physics	http://blogs.plos.org/badphysics/	Active	Physics	39	English
You'd Prefer An Argonaute	http://youdpreferanargonaute.com/	Active	Biology	9	English
Thinking Out Loud	http://simon.harper.name	Active	Psychology	19	English
Professor Astronomy	http://blog.professorastronomy.com	Active	Astronomy	4	English
The Strange Loop	http://galluccineto.blogspot.com/	Active	Neuroscience	16	Portuguese
Borborigmi di un fisico renitente	http://www.borborigmi.org/	Active	Physics	2	Italian
Conifer Reproductive Biology	http://cgwilliams.wordpress.com/	Active	Biology	1	English
Commune	http://c2d10.osdd.net	Suspended	Biology	6	English
Beast Ape and the Bleeding Heart Baboons	http://beastape.wordpress.com/	Active	Biology	3	English
International Health Research	http://bernt.b.uib.no/	Active	Health	17	English
evopapers	http://evopapers.wordpress.com	Active	Biology	2	English
Gene Expression	http://blogs.discovermagazine.com/gnxp/	Active	Biology	103	English
Nutri-Link Ltd - Clinical Education	http://www.nleducation.co.uk	Active	Health	24	English
Exercício e cérebro	http://www.exercicioecerebro.blogspot.com/	Active	Neuroscience	8	Portuguese
It's a microbeful world	http://microbes.wordpress.com/	Active	Biology	1	English
Stuart Ritchie	http://timeoutofmindblog.wordpress.com	Active	Psychology	1	English
Filosofando na Penumbra	http://blog.gilbertomirandajr.com.br	Active	Philosophy	8	Portuguese
Mudfooted - Discovering our weird and fascinating natural world	http://mudfooted.com	Active	Biology	5	English
Endless Possibilities v3.0	http://www.possibilitiesendless.com	Active	Chemistry	2	English
The Haystack	http://cenblog.org/the-haystack	Active	Chemistry	1	English
The Artful Amoeba	http://blogs.scientificamerican.com/artful-amoeba/	Active	Biology	15	English
Crikey Creek	http://sciblogs.co.nz/crikey-creek	Active	Geosciences	2	English
Pallimed	http://www.pallimed.org/	Suspended	Health	13	English
U+003F	http://www.u003f.com/	Active	Biology	13	English
Possibilism.org	http://www.possibilism.org	Active	Psychology	5	English
Sporothrix	http://sporothrix.wordpress.com/	Active	Biology	46	Polish
Doskonale Szare	http://doskonaleszare.blox.pl	Active	Geosciences	9	Polish
Anomalia Klimatyczna	http://www.anomaliaklimatyczna.com	Active	Geosciences	14	Polish
CMBR	http://colinschultz.wordpress.com/	Active	Other	5	English
Glial Dance	http://glialdance.wordpress.com/	Active	Neuroscience	3	English
Einsteins Kosmos	http://www.kosmologs.de/kosmo/blog/einsteins-kosmos	Active	Astronomy	1	German
A Measure of Science	http://sciblogs.co.nz/a-measure-of-science/	Active	Physics	5	English
Ciencia con una espiral de limón	http://cienciaconespiraldelimon.blogspot.com/	Active	Biology	51	Spanish
begin to dig (b2d)	http://begin2dig.com	Active	Health	51	English
O demônio de Laplace	http://demonlaplace.blogspot.com/	Active	Biology	5	Portuguese
Liść ledwie, na wietrze Mocy	http://zaozi.blogspot.com	Active	Psychology	41	Polish
Mateusz Weblog	http://mkorycinski.pl	Active	Biology	1	Polish
Archeowieści	http://archeowiesci.wordpress.com/	Active	Anthropology	86	Polish
Prognozy numeryczne GFS/WRF	http://www.gfspl.rootnode.net/BLOG/	Active	Geosciences	5	Polish
Mikroby	http://mikroby.blox.pl/html	Active	Biology	4	Polish
Basic Space	http://blogs.scientificamerican.com/basic-space/	Active	Astronomy	27	English
neurodudes	http://neurodudes.com/	Active	Neuroscience	1	English
figulacha z makulachem	http://sykofanta.wordpress.com	Active	Biology	5	Polish
Blog chemiczny: Chemia organiczna - Synteza - Retrosynteza	http://www.newchemistry.eu	Active	Chemistry	13	Polish
Synchronised Minds	http://mindsync.wordpress.com	Active	Psychology	1	English
Wellcome Trust Blog	http://wellcometrust.wordpress.com	Active	Health	38	English
Diario de un copépodo	http://copepodo.wordpress.com	Active	Biology	9	Spanish
Woo Fighters	http://woofighters.org	Active	Psychology	5	English
Micro Gaia	http://microgaia.blogspot.com/	Active	Biology	4	Spanish
Nutrition Wonderland	http://nutritionwonderland.com/	Active	Health	26	English
Moth Eyes	http://blog.motheyes.com/	Active	Biology	4	English
Paola Tubaro's blog	http://paolatubaro.wordpress.com/	Active	Social Science	2	English
O Divã de Einstein	http://scienceblogs.com.br/odiva/	Active	Psychology	1	Portuguese
NeuroPapers	http://neuropapers.blogspot.com	Active	Neuroscience	10	Portuguese
Historia i Media	http://historiaimedia.org/	Active	Social Science	1	Polish
American Biotechnologist	http://www.americanbiotechnologist.com	Active	Biology	22	English
Canadian Biotechnologist 2.0	http://www.cbt20.ca	Active	Biology	9	English
An ecological oratorio	http://ecoratorio.blogspot.com	Active	Biology	18	English
Our Gossamer Planet	http://gossamerplanet.blogspot.com	Active	Biology	4	English
calmaria&tempestade.wordpress.com	http://calmariatempestade.wordpress.com/	Active	Medicine	2	Portuguese
GourMind	http://gourmind.blogspot.com	Active	Psychology	6	English
Rudimenthos	http://rudimenthos.blogspot.com/search/label/ResearchInEnglish	Active	Biology	5	English
BugBlog	http://abugblog.blogspot.com/	Active	Biology	60	English
Um minuto de Ciência	http://minutodeciencia.blogspot.com/	Active	Biology	3	Portuguese
Saúde e Sociedade	http://saude-e-sociedade.blogspot.com/	Active	Health	5	Portuguese
NeuroKüz	http://neurokuz.blogspot.com/	Active	Neuroscience	23	English
Science in Seconds	http://www.scienceinseconds.com/blog.php	Active	Biology	19	English
Communicate Science	http://www.communicatescience.eu/	Active	Biology	1	English
Chronicles of Zostera	http://www.coz.southernfriedscience.com/	Active	Research / Scholarship	18	English
Lucidologia	http://lucidologia.blogspot.com	Active	Neuroscience	11	Polish
Neurobites	http://neurobites.wordpress.com	Active	Neuroscience	8	English
Diabetic Mediterranean Diet Blog	http://diabeticmediterraneandiet.com	Active	Health	21	English
Contagions	http://contagions.wordpress.com	Active	Biology	33	English
Advanced Mediterranean Diet	http://advancedmediterraneandiet.com/blog/	Active	Health	17	English
Upon*the.People	http://uponthepeople.blogspot.com	Active	Philosophy	1	English
Naukowisko	http://naukowisko.wordpress.com/	Active	Physics	3	Polish
Biological Posteriors	http://biologicalposteriors.blogspot.com	Active	Biology	17	English
Ping! -- Loyalty Science in Practice	http://www.yupingliu.com/wordpress/	Active	Social Science	1	English
Neuromancy	http://neuromancy.southernfriedscience.com	Active	Neuroscience	3	English
Psychika a Religie	http://psychikaareligie.pl/	Active	Psychology	1	Polish
Ciensinando	http://ciensinando.com.br	Active	Biology	4	Portuguese
Women's Mag Science	http://www.womens-mag-science.com/	Active	Social Science	1	English
Ya Like Dags?	http://yalikedags.southernfriedscience.com	Active	Biology	25	English
The PostDoc Forum	http://www.postdocsforum.com/	Active	Biology	12	English
We Teach We Learn	http://www.weteachwelearn.org/	Active	Other	1	English
Rudimenthos (Español)	http://rudimenthos.blogspot.com/search/label/CienciaEnEspa%C3%B1ol	Active	Biology	4	Spanish
Delong America Blog	http://www.lv-em.com/blog	Active	Other	2	English
SMR Blog	http://smrjournal.wordpress.com/	Active	Social Science	19	English
Natural Selections	http://wonderingaroundtheuniverse.blogspot.com/	Active	Geosciences	12	English
badania.net	http://badania.net/	Active	Other	105	Polish
exposure/effect	ashartus.wordpress.com	Active	Health	16	English
Psycasm	http://www.labspaces.net/psycasm	Active	Psychology	94	English
Cancer News in Context	www.cancernewsincontext.org	Suspended	Health	1	English
StemPath	http://stempath.blogspot.com	Active	Medicine	1	English
Disease Prone	http://blogs.scientificamerican.com/disease-prone/	Active	Health	62	English
The Decision Tree	http://thedecisiontree.com/blog/	Active	Health	13	English
Countering...	http://kwomblescountering.blogspot.com	Active	Psychology	9	English
Matters of Life and Tech	http://mattersoflifeandtech.wordpress.com	Active	Biology	3	English
xxxReading the Papers	http://readingthepapers.blogspot.com	Rejected	Neuroscience	4	English
From C to Carnivore	http://carbontocarnivore.wordpress.com	Active	Biology	10	English
SCRM Blog - Supply Chain Risk Management	http://scrmblog.com	Active	Other	126	English
Psychothalamus	http://psychothalamus.blogspot.com	Active	Psychology	28	English
DermMatters	http://dermmatters.blogspot.com/	Active	Medicine	1	English
Clean	http://blogs.aip.org/CLEAN/	Active	Physics	1	English
Cunabulum	http://cunabulum.blogspot.com/	Active	Biology	8	English
The Eternal Universe	http://theeternaluniverse.blogspot.com/	Active	Physics	21	English
Health Technologies	http://aurametrix.blogspot.com/	Active	Health	7	English
hazelnut_relations	http://hazelnutrelations.wordpress.com	Active	Anthropology	1	English
Mr Science Show	http://www.mrscienceshow.com	Active	Social Science	10	English
The Allotrope	http://allotrope.fieldofscience.com	Active	Chemistry	3	English
Mood Rhythms	http://moodrhythms.blogspot.com	Active	Neuroscience	1	English
Beaker	http://beaker.sanfordburnham.org/	Active	Biology	49	English
Existence is Wonderful	http://www.existenceiswonderful.com	Active	Neuroscience	1	English
mind of a Markov chain	http://probabilitynotes.wordpress.com/	Active	Mathematics	8	English
Creatologue - Exploring Creativity	http://creatologue.com	Active	Social Science	4	English
minimal entropy	http://minimalentropy.blogspot.com/	Active	Physics	4	Spanish
Cephalove	http://cephalove.southernfriedscience.com/	Active	Biology	31	English
El Neandertal tonto ¡qué timo!	http://timoneandertal.blogspot.com/	Active	Anthropology	27	Spanish
Fuente de la Eterna Juventud	http://fuentedelaeternajuventud.wordpress.com	Active	Biology	6	Spanish
the Node	http://thenode.biologists.com	Active	Biology	45	English
Living Donors Are People Too	http://www.sirencristy.blogspot.com	Active	Health	18	English
mattsoniak.com	http://mattsoniak.com/	Active	Biology	20	English
C6-H12-O6 (old)	http://ecophysio.wordpress.com/	Active	Biology	16	English
Microbial Modus	www.microbialmodus.wordpress.com	Active	Biology	11	English
A Brain Scientist's Take on Writing	http://blog.liviablackburne.com	Active	Psychology	14	English
Berkeley Science Review Blog	http://www.sciencereview.dreamhosters.com/blog	Active	Other	19	English
Kele's Science Blog	phylogenous.wordpress.com	Active	Biology	15	English
It Takes 30	http://ittakes30.wordpress.com	Active	Biology	109	English
The Art of Teaching Science	http://www.artofteachingscience.org	Active	Other	7	English
Olfactics and Diagnostics	http://olfactics.blogspot.com/	Active	Psychology	8	English
Baboseiras Epistemológicas	http://baboseiras-epistemologicas.blogspot.com/	Active	Psychology	16	Portuguese
The Primate Diaries in Exile	http://primatediariesinexile.blogspot.com/	Active	Anthropology	17	English
GeoSpace	http://blog.agu.org/geospace/	Active	Geosciences	6	English
Die Sankoré Schriften	http://www.wissenslogs.de/wblogs/blog/die-sankore-schriften	Active	Research / Scholarship	9	German
Leading Thoughts	www.AlanMorantz.com	Active	Social Science	3	English
DisgruntledPhD	http://disgruntledphd.blogspot.com	Active	Psychology	7	English
A Replicated Typo 2.0	http://replicatedtypo.com	Active	Social Science	91	English
Never backup	http://dixy0.72pines.com/	Rejected	Psychology	1	Chinese
Curious!	http://seajellyexhibit.blogspot.com/	Active	Biology	4	English
The Science of Starcraft	http://starcraftscience.com	Active	Other	1	English
Learning to be Terse	http://croor.wordpress.com	Active	Biology	8	English
This Scientific Life	http://scientopia.org/blogs/thisscientificlife/	Active	Biology	3	English
C6-H12-O6	http://ecophysio.fieldofscience.com/	Active	Biology	12	English
Child's Play	http://scientopia.org/blogs/childsplay	Active	Psychology	18	English
Janelle's research blog	janelleward.wordpress.com	Active	Social Science	2	English
Adventures in Ethics and Science	http://scientopia.org/blogs/ethicsandscience/	Active	Research / Scholarship	1	English
Teaching Biology	http://bioteaching.wordpress.com	Active	Biology	31	English
The Golden Dalek	http://goldendalek.livejournal.com/	Active	Psychology	1	English
Faraday's Cage Is Where You Put Schroedinger's Cat	http://cherishthescientist.net	Active	Physics	1	English
Hispanic Studies Forum	http://www.hispanicstudiesforum.com/	Active	Research / Scholarship	6	English
Outdoor Science	http://blogs.agu.org/outdoorscience/	Active	Geosciences	8	English
All that matters	http://blog.joerg.heber.name/	Active	Physics	56	English
The Urban Ethnographer	http://scientopia.org/blogs/urbanethno	Active	Anthropology	1	English
Amazings.es	http://amazings.es	Active	Other	2	Spanish
Down the Cellar	http://downthecellar.blogspot.com	Active	Biology	6	English
Social Media Lab	http://anatoliygruzd.com	Active	Other	19	English
Ge·knit·ics	http://www.geknitics.com	Active	Biology	12	English
The Spandrel Shop	http://scientopia.info/blogs/proflikesubstance/	Active	Biology	3	English
CulturePotion	http://culturepotion.blogspot.com/	Active	Anthropology	4	English
Hier wohnen Drachen	http://www.scienceblogs.de/hier-wohnen-drachen	Active	Physics	35	German
Mutant Dragon	http://puffthemutantdragon.wordpress.com/	Active	Biology	1	English
SAGE Insight	http://sagepub.com/sageinsight	Active	Social Science	110	English
Age of Engagement	http://bigthink.com/blogs/age-of-engagement	Active	Social Science	7	English
The Scientist Gardener	http://thescientistgardener.blogspot.com/	Active	Biology	11	English
arbesman.net	http://arbesman.net/blog/	Active	Research / Scholarship	9	English
Timothée Poisot	http://www.timotheepoisot.fr/blog/	Active	Biology	3	English
Oz Blog 159	http://blogs.nature.com/u5d050a25/	Active	Biology	1	English
Cognitive Convolutions	cognitiveconvolutions.blogspot.com	Active	Neuroscience	4	English
ExerGame Lab	http://exergamelab.blogspot.com	Active	Health	9	English
A Scientific Nature	http://www.ascientificnature.com	Active	Biology	11	English
Cracking the Enigma	http://crackingtheenigma.blogspot.com/	Active	Neuroscience	19	English
evolvimus	http://www.scienceblogs.de/evolvimus/	Active	Biology	5	German
Complex systems + science	http://blogs.nature.com/farooq/	Active	Other	2	English
Gedankenabfall	http://gedankenabfall.blogspot.com/	Active	Biology	3	German
Thoughts on thoughts	http://charbonniers.org/	Active	Neuroscience	58	English
Science Blogging in Theory and Practice	http://survivingmyphd.blogspot.com/	Active	Research / Scholarship	38	English
Body Politic	http://blogs.plos.org/bodypolitic	Active	Health	11	English
BioMed Central Blog	http://blogs.openaccesscentral.com/blogs/bmcblog/	Active	Biology	5	English
Wonderland	blogs.plos.org/wonderland	Active	Psychology	6	English
The Gish Bar Times	http://www.gishbartimes.org/	Active	Other	1	English
The Visual Linguist	http://www.thevisuallinguist.com	Active	Psychology	5	English
Joris van Alphen Photography Blog	http://jorisvanalphen.com/blog/	Active	Biology	2	English
We Beasties	http://scienceblogs.com/webeasties	Active	Biology	37	English
Southern Genes	http://sciblogs.co.nz/southern-genes/	Active	Biology	1	English
Cognition & the Arts	http://forum.davidson.edu/psy379	Active	Psychology	42	English
Learnest Scribbler	http://learnestscribbler.blogspot.com/	Active	Biology	3	English
UT Blog	http://blog.ut.ee	Active	Research / Scholarship	3	English
JUNIORPROF	http://juniorprof.wordpress.com/	Active	Neuroscience	10	English
Into Oblivion	http://hatewasabi.wordpress.com/	Active	Biology	9	English
The European Biotechnologist	http://www.europeanbiotechnologist.com/blog/	Active	Biology	11	English
A Quantum of Knowledge	http://www.aquantumofknowledge.com	Active	Physics	7	English
Research Cycle Research	http://www.science3point0.com/evomri/	Active	Research / Scholarship	5	English
Context and Variation	http://professorkateclancy.blogspot.com	Suspended	Research / Scholarship	4	English
Context & Variation	http://blogs.scientificamerican.com/context-and-variation	Active	Medicine	25	English
Daily Observations	http://www.psychologicalscience.org/index.php/publications/observer/obsonline	Active	Psychology	68	English
Radiação de Fundo	http://radiacaodefundo.haaan.com/	Active	Philosophy	1	Portuguese
Noam Ross	http://www.noamross.net	Active	Ecology / Conservation	17	English
Bule Voador	http://bulevoador.haaan.com	Active	Other	20	Portuguese
Angry by Choice	http://angrybychoice.fieldofscience.com/	Active	Biology	6	English
The Endolymph	http://endolymph.blogspot.com/	Active	Biology	4	English
Balanced Instability	http://scientopia.org/blogs/gertyz/	Active	Biology	1	English
Science Exploits	http://scienceexploits.blogspot.com	Active	Medicine	12	English
MicroWriters	microwriters.egybio.net/blog	Rejected	Other	2	English
Micro-writer	http://micro-writers.egybio.net/blog/	Rejected	Biology	2	English
GrrlScientist	http://www.guardian.co.uk/science/grrlscientist/	Active	Biology	33	English
Sleeping with the Fishes	http://fishes.southernfriedscience.com/	Active	Biology	5	English
Neurotyk - Psychologia, neuropsychologia, mózg	http://www.neurotyk.net/	Active	Psychology	7	Polish
The History of Psychology	http://thehistoryofpsychology.blogspot.com	Active	Psychology	25	English
Globalny Śmietnik	http://globalnysmietnik.wordpress.com	Active	Health	12	Polish
Raving Psychology	www.raverat.wordpress.com	Active	Psychology	3	English
It's a Micro World after all (LabSpaces Edition)	http://www.labspaces.net/view_blog.php?ID=616	Active	Biology	2	English
The Skeptical Moth	http://skepticalmoth.southernfriedscience.com/	Active	Biology	6	English
NeurRealism	http://neurealist.blogspot.com/	Active	Neuroscience	12	English
Sauropod Vertebra Picture of the Week	http://svpow.wordpress.com/	Active	Biology	1	English
Take As Directed	http://blogs.plos.org/takeasdirected	Active	Medicine	1	English
Fumbling Towards Tenure Track	http://www.labspaces.net/?userRef=589	Active	Neuroscience	1	English
SpeakingofResearch	http://speakingofresearch.com/news/	Active	Biology	1	English
RicochetScience	http://ricochetscience.com	Active	Biology	6	English
nanowerk	http://www.nanowerk.com	Active	Chemistry	10	English
Neurologia em Foco	http://pedrorpb.blogspot.com	Active	Medicine	9	Portuguese
Squid A Day	http://www.science20.com/squid_day	Active	Biology	5	English
Schrödinger's Dog	schrodingersdog.net	Active	Physics	3	English
Traversing the Razor	http://traversingtherazor.wordpress.com/	Active	Health	1	English
Reaction Norm	rxnm.wordpress.com	Active	Neuroscience	4	English
Alternative explanations-社会心理学blog	http://www.sciencenet.cn/blog/lulush.htm	Active	Psychology	1	Chinese
The Jury Room	http://www.keenetrial.com/blog/	Active	Psychology	144	English
Histórias Naturais	www.historiasnaturais.wordpress.com	Active	Biology	2	Portuguese
SmartDogs' Weblog	http://smartdogs.wordpress.com	Active	Psychology	1	English
Gobbledygook	http://blogs.plos.org/mfenner	Active	Research / Scholarship	1	English
Psicológico	http://scienceblogs.com.br/psicologico	Active	Psychology	3	Portuguese
De Legos a Logos	www.legosalogos.com.ar	Active	Ecology / Conservation	13	Spanish
Student Voices	http://www.nature.com/scitable/blog/student-voices	Active	Other	11	English
Through the Looking Glass	http://alicerosebell.wordpress.com/	Active	Social Science	1	English
Topologic Oceans	http://topologicoceans.wordpress.com/	Active	Ecology / Conservation	9	English
LS3P Knowledge Center	http://knowledge.ls3p.com	Active	Other	3	English
The view from Helicon	http://helikonios.wordpress.com	Active	Biology	6	English
HighMag Blog	http://highmagblog.blogspot.com/	Active	Biology	105	English
Protein Crystallization Blog	http://www.emeraldbiosystems.com/blog/	Active	Other	7	English
Your Brain on Drugs	http://yourbrainondrugs.net/	Active	Social Science	7	English
GPCR Blog	http://emeraldbiostructures.com/gpcrblog/	Active	Biology	6	English
Reading Nature	http://kulturblogs.de/reading-nature/	Active	Philosophy	10	English
Lost in Transcription	http://jonfwilkins.blogspot.com	Active	Biology	46	English
Fishpond Fever	http://fishpondfever.wordpress.com/	Active	Ecology / Conservation	9	English
TLneuro	http://sccanblog.wordpress.com	Active	Neuroscience	4	English
WeBeasties	http://www.scienceblogs.com/webeasties	Suspended	Biology	7	English
Now Hear This	http://www.nowhear.net	Active	Other	6	English
Electron Cafe	electroncafe.wordpress.com	Active	Chemistry	7	English
This is Serious Monkey Business	https://seriousmonkeybusiness.wordpress.com/	Active	Anthropology	11	English
Dave Hubble's ecology spot	http://davehubbleecology.blogspot.com/	Active	Ecology / Conservation	14	English
GTPases: From The Bench	http://gtpasesfromthebench.blogspot.com/	Active	Biology	16	English
ideonexus	http://ideonexus.com	Active	Computer Science / Engineering	1	English
Refertomedics	http://www.refertomedics.co.uk/	Active	Medicine	1	English
I Can Has Science?	icanhasscience.com	Active	Chemistry	15	English
Bugs and Movies	http://bugsandmovies.blogspot.com/	Active	Biology	2	English
KnackBock Blog	http://knackbock.wordpress.com	Active	Biology	12	German
Mammoth Tales	http://mammothtales.southernfriedscience.com/	Active	Other	1	English
Eurogene	http://eurogene.blogspot.com/	Active	Biology	3	English
The Enlightenment Junkie	http://enlightenmentjunkie.wordpress.com/	Active	Astronomy	5	English
Rangle	http://peppe-liberti.blogspot.com/	Active	Physics	10	Italian
Oscillatory Thoughts	http://blog.ketyov.com/	Active	Neuroscience	31	English
Smells Like Science	http://smellslikescience.com	Active	Other	14	English
Astronasty	http://www.astronasty.com	Active	Astronomy	20	English
The Defective Brain	defectivebrain.blogspot.com	Active	Biology	9	English
Notes from Two Scientific Psychologists	http://psychsciencenotes.blogspot.com/	Active	Psychology	33	English
Notes on Parenting	http://parentsareimportant.com	Active	Social Science	3	English
The B(l)og	http://www.burntfen.net/bog	Active	Biology	1	English
Science of Blogging	http://scienceofblogging.com/	Active	Research / Scholarship	3	English
The Gauge Connection	http://marcofrasca.wordpress.com/	Active	Physics	50	English
Persuasive Litigator	http://www.persuasivelitigator.com/	Active	Psychology	74	English
Neurobonkers	http://neurobonkers.com	Active	Psychology	33	English
Cogitation on Emotions	http://resemotion.blogspot.com/	Active	Psychology	2	English
Business Ethics Memo	http://www.businessethicsmemo.blogspot.com	Active	Philosophy	1	English
ciencia invasiva	http://cienciainvasiva.com	Active	Biology	1	Spanish
Environment and Health	http://www.hmunca.blogspot.com	Active	Health	19	English
Imprints of Philippine Science	http://imphscience.wordpress.com	Active	Research / Scholarship	17	English
Disease of the week!	http://diseaseoftheweek.wordpress.com/	Active	Biology	6	English
Medicine...Life	http://nrsmedic.blogspot.com/	Active	Medicine	19	English
How We Are Hungry	http://thehowwearehungry.blogspot.com/	Active	Neuroscience	7	English
stringent response	http://stringentresponse.blogspot.com/	Active	Biology	23	English
Protein evolution and other musings	http://proteinevolution.blogspot.com	Active	Biology	16	English
myGenomiX	http://mygenomix.wordpress.com	Active	Biology	40	Italian
Keplero	http://www.keplero.org	Active	Astronomy	7	Italian
Il chimico impertinente	http://gifh.wordpress.com/	Active	Chemistry	21	Italian
Living Alongside Wildlife	http://www.livingalongsidewildlife.com	Active	Ecology / Conservation	17	English
Erba Volant	http://meristemi.wordpress.com	Active	Health	12	Italian
The Viable Blog	http://morethanhoney-blog.de/	Active	Biology	3	English
Design. Build. Play.	http://frautech.blogspot.com	Active	Computer Science / Engineering	5	English
Science Backstage	http://sciencebackstage.blogosfere.it/	Active	Physics	18	Italian
Leucophaea	http://leucophaea.blogspot.com/	Active	Biology	43	Italian
Ok, panico	http://okpanico.wordpress.com/	Active	Computer Science / Engineering	2	Italian
Caccia al Fotone	http://caccialfotone.wordpress.com/	Active	Physics	19	Italian
Mahengechromis	http://mahengechromis.blogspot.com/	Active	Biology	6	Italian
Marcoscan	http://www.marcoscan.com	Active	Ecology / Conservation	10	Italian
La Scienza siamo anche noi	http://robertoinsoliascienza.wordpress.com/	Active	Biology	10	Italian
La teiera	http://lateiera.blogspot.com/	Active	Social Science	1	Italian
Scientificando	http://www.tutto-scienze.org	Active	Other	2	Italian
Scepticemia	http://www.scepticemia.com	Active	Medicine	26	English
Il Pollice del Panda	http://ilpollicedelpanda.com	Active	Biology	3	Italian
Neuromancer	http://www.carmelodimauro.com/	Active	Psychology	26	Italian
Gravità Zero	http://www.gravita-zero.org	Active	Astronomy	1	Italian
prof. Sentimento Cuorcontento	http://sentimentocuorcontento.blogspot.com/	Active	Other	1	Italian
Nutrimenti	http://nutrimenti.simplicissimus.it/	Active	Health	3	Italian
Popinga	http://keespopinga.blogspot.com	Active	Physics	10	Italian
brainSCANr	http://blog.brainscanr.com/	Active	Neuroscience	1	English
Lawn Chair Anthropology	http://lawnchairanthropology.blogspot.com	Active	Anthropology	45	English
l'orologiaio miope	www.lorologiaiomiope.com	Active	Biology	12	Italian
Changing Heart and Mind	http://changeheartmind.wordpress.com	Active	Health	3	English
Neuroanthropology PLoS	http://blogs.plos.org/neuroanthropology/	Active	Anthropology	5	English
The Rule of 6ix	http://ruleof6ix.blogspot.com/	Active	Biology	60	English
Evolving Economics	http://www.jasoncollins.org	Active	Social Science	25	English
El caparazon	http://www.dreig.eu/caparazon/	Active	Psychology	6	Spanish
Graves' Disease Research	http://graves.pandapoop.net	Active	Medicine	2	English
HIV virus and antiretroviral drugs and antiAIDS vaccine research and developmets	http://bvwaghmare.blogspot.com	Active	Medicine	5	English
Journeys through the psychosocial	http://www.emiliecrossley.co.uk/blog/	Active	Social Science	1	English
Mercurialmind Matters	http://mercurialmindmattersblog.blogspot.com	Active	Health	2	English
bioScientias	http://bioscientias.blogspot.com	Active	Biology	3	Spanish
Notonlyglutenfree	http://notonlyglutenfree.org/	Active	Other	5	Italian
Lo Scettico Errante	http://loscetticoerrante.org	Active	Physics	1	Italian
Scienza in Cucina	http://bressanini-lescienze.blogautore.espresso.repubblica.it/	Active	Chemistry	4	Italian
Mente e Psiche	http://ovadia-lescienze.blogautore.espresso.repubblica.it/	Active	Neuroscience	3	Italian
Deep Blue Home	http://deepbluehome.blogspot.com/	Active	Biology	8	English
Zoologirl's Blog	http://zoologirl.southernfriedscience.com	Active	Ecology / Conservation	1	English
Vector, a Children's Hospital Boston blog	http://vectorblog.org/	Active	Medicine	10	English
ionpsych	http://www.ionpsych.org	Active	Psychology	64	English
bishopblog	http://deevybee.blogspot.com/	Active	Psychology	14	English
La Bitácora del Beagle	http://bitacorabeagle.blogspot.com/	Active	Health	30	Spanish
Natura Matematica	http://naturamatematica.blogspot.com/	Active	Biology	27	Italian
Day's Edge	http://www.daysedgeproductions.com/blog/	Active	Biology	5	English
Feedback Solutions for Obesity	http://feedbacksolutions.wordpress.com/	Active	Health	18	English
Elephants of Uda Walawe	http://elephantresearch.net/fieldnotes	Active	Ecology / Conservation	4	English
Occ Psy Dot Com	http://www.occupational-psychology.com/	Active	Psychology	7	English
Genetic Future (Wired)	http://www.wired.com/wiredscience/geneticfuture/	Active	Biology	2	English
Não dou atestado	http://naodouatestado.com.br	Active	Medicine	30	Portuguese
finchtalk	http://finchtalk.geospiza.com/	Active	Biology	3	English
Smaller Questions	http://www.smallerquestions.org	Active	Biology	49	English
Genealogy of Religion	http://genealogyreligion.net/	Active	Anthropology	62	English
a New Life in the Sea	http://anewlifeinthesea.blogspot.com	Active	Other	10	English
Stukhtra	http://www.stukhtra.it	Active	Physics	113	Italian
katiephd.com	http://katiephd.com/	Active	Biology	7	English
Cosmic Rays	http://cosmicrays.wordpress.com/	Active	Astronomy	9	English
Engineer Blogs	http://engineerblogs.org	Active	Computer Science / Engineering	3	English
Biodiversity in Focus	http://www.biodiversityinfocus.com/blog	Active	Biology	3	English
Penn Medicine News Blog	http://news.pennmedicine.org/blog/	Active	Medicine	2	English
neurosphere	http://neurosphere.wordpress.com/	Active	Neuroscience	13	English
If There's Grass On The Pitch	toonarmymia.tumblr.com	Active	Other	1	English
Wide Urban World	http://wideurbanworld.blogspot.com/	Active	Social Science	3	English
DropSea	http://dropseaofulaula.blogspot.com/	Active	Mathematics	33	Italian
B Good Science	bgoodscience.wordpress.com	Active	Research / Scholarship	21	English
SynbioBrasil	http://synbiobrasil.org/	Active	Biology	5	Portuguese
Paleochick's Digs	http://paleochick.tumblr.com	Active	Biology	3	English
Substantia Innominata	http://www.substantiainnominata.com	Active	Biology	7	English
terrible puny rightness	http://terriblepunyrightness.wordpress.com/	Active	Biology	3	English
Green Screen	http://www.nature.com/scitable/blog/green-screen	Active	Ecology / Conservation	6	English
Per Square Mile	http://persquaremile.com	Active	Ecology / Conservation	52	English
Binge Inking	http://www.bingeinking.com/	Active	Health	15	English
BPS Occupational Digest	http://bps-occupational-digest.blogspot.com/	Active	Psychology	57	English
It's Okay To Be Smart	http://jtotheizzoe.wordpress.com	Active	Biology	1	English
The Stuff of Life	http://elainewestwick.blogspot.com/	Active	Health	5	English
Ketotic	http://www.ketotic.org	Active	Health	13	English
alandove	http://alandove.com/content	Active	Biology	3	English
I, Science	http://dougal.union.ic.ac.uk/media/iscience	Active	Biology	1	English
E No Início...	http://enoinicio.com.br	Active	Biology	4	Portuguese
MathMed	http://mathmed.blox.pl	Active	Medicine	9	Polish
warsztat badacza komunikacji ::.	http://ekulczycki.pl	Active	Social Science	2	Polish
Wild Mammals	http://www.wildmammal.com	Active	Biology	28	English
Medical Media Watch	http://medicalmediawatch.co.uk/	Active	Medicine	17	English
SciPsy	http://scipsy.wordpress.com/	Active	Psychology	2	Italian
Research Remix	http://researchremix.wordpress.com/	Active	Research / Scholarship	4	English
zoonotica	http://zoonotica.wordpress.com	Active	Health	10	English
Cassandra's Tears	ogremk5.wordpress.com	Active	Other	7	English
Myosynthesis.com	http://www.myosynthesis.com	Active	Other	2	English
Icarus Swims	http://icarusswims.blogspot.com	Active	Physics	2	English
theshortearedowl	http://theshortearedowl.wordpress.com/	Active	Biology	3	English
Things with Hooves	http://thingswithhooves.wordpress.com/	Active	Biology	1	English
Whigs Honestos Club	http://oswhigshonestosclub.blogspot.com/	Active	Biology	3	Portuguese
The Rantings of a Gothic Atheist	www.gothicatheist.blogspot.com	Active	Biology	1	English
Verdant Nation	http://verdantnation.blogspot.com/	Active	Health	18	English
Agrobiodiversidad en acción	www.agrobiodiversidad.org/blog	Active	Ecology / Conservation	3	Spanish
Recology	http://r-ecology.blogspot.com/	Active	Ecology / Conservation	1	English
Silvarerum	http://www.aburdick.com/silvarerum	Active	Other	1	English
Nanoexplanations	http://nanoexplanations.wordpress.com/	Active	Computer Science / Engineering	14	English
Eurosymbols	http://eurosymbols.blogs.ku.dk/	Active	Social Science	3	English
Biotech Strategy Blog	http://biotechstrategyblog.com	Active	Medicine	35	English
Hydro-Logic	http://hydro-logic.blogspot.com/	Active	Geosciences	6	English
From The Lab Bench	http://blogs.nature.com/from_the_lab_bench/	Active	Medicine	48	English
Dr Stu's Science Blog	http://realdoctorstu.com/	Active	Health	54	English
That's Basic Science	http://thatsbasicscience.blogspot.com/	Active	Biology	20	English
Geraint Johnes Weblog	http://johnes.blogspot.com	Active	Social Science	5	English
The Mawk Moth Profligacies	http://blogs.nature.com/u71147cba/	Active	Biology	2	English
Agriculture & Land Use Forum	http://www.aglanduseforum.org	Active	Ecology / Conservation	25	English
The Pump Handle	http://scienceblogs.com/thepumphandle/	Active	Health	1	English
Ecogirl & Cosmoboy	https://ecogirlcosmoboy.wordpress.com/	Active	Other	2	English
David Robertson	www.davidpj.wordpress.com	Active	Research / Scholarship	8	English
The Intestinal Gardener: Exploring the science of gut bacteria	http://intestinalgardener.blogspot.com/	Active	Health	4	English
ScienceLeak	http://scienceleak.com	Active	Biology	1	English
BODY HORRORS	bodyhorrors.wordpress.com	Active	Health	12	English
BHD Research Blog	http://www.bhdsyndrome.org/topics/bhd-research-blog/	Active	Biology	34	English
Histórias da Vida e da Terra	http://vidaterra.wordpress.com/	Active	Ecology / Conservation	7	Portuguese
GeoMika	www.geomika.com	Active	Geosciences	2	English
Psychbytes	psychbytes.blogspot.com	Active	Psychology	8	English
The Pedagogic Verses	pedagogic-verses.blogspot.com	Active	Neuroscience	6	English
The birds, the bees and feeding the world	http://thesciencesays.southernfriedscience.com/	Active	Ecology / Conservation	6	English
LaneLab@URI	http://lanelaburi.wordpress.com/	Active	Biology	8	English
Ciência - Uma Vela no Escuro	http://cienciaumavelanoescuro.haaan.com/	Active	Psychology	26	Portuguese
Neuropoly	www.neuropoly.com	Active	Neuroscience	14	English
Science Box	scienceboxen.blogspot.com	Active	Biology	6	English
The Ginger Tabard	http://gingertabardii.blogspot.com/	Active	Neuroscience	1	English
Irritable Bowel Blog	http://dysbiosis.blogspot.com/	Active	Biology	5	English
Food Prints Blog	http://food-app.blogspot.com	Active	Health	2	English
James Keirstead.ca	http://www.jameskeirstead.ca	Active	Computer Science / Engineering	3	English
Endless Forms Most Beautiful	http://kimberlygerson.com/	Active	Biology	11	English
E3 Engaging Epigenetics Experts	http://www.epiexperts.com/blog	Active	Biology	19	English
Research Software and Book	http://researchsoftwareandbooks.blogspot.com/	Active	Computer Science / Engineering	2	English
My Last Nerve	http://jimbrux.wordpress.com/	Active	Psychology	2	English
The Science of Relationships	www.scienceofrelationships.com	Active	Psychology	1	English
Miggawki	http://migg.wordpress.com	Active	Medicine	13	Polish
The Memory Modulation Blog	http://memorymodulation.blogspot.com/	Active	Psychology	3	English
CogPsi	http://cog-psi.blogspot.com	Active	Psychology	19	Portuguese
The life of a PhD student in the land of mosquitoes	http://restoration-ecology.blogspot.com/	Active	Biology	3	English
Biological Warfare	http://rafaelocremix.wordpress.com/	Active	Biology	2	Portuguese
Bioblog: the biodiversity blog	http://thebiodiversityblog.blogspot.com/	Active	Ecology / Conservation	1	English
Picture of Pain	http://blog.dolotest.com/	Active	Medicine	16	English
APE	http://affenglisch.blogspot.com/	Active	Anthropology	5	English
doktor-schubert · net	http://doktor-schubert.net/	Active	Medicine	3	German
Universe at a glance	http://olgavovk.com/	Active	Astronomy	8	English
slowdog	www.theslowdog.com	Active	Health	6	English
Wasting Words	http://www.wastingwords.co.uk/	Active	Ecology / Conservation	3	English
Bio 2.0	http://www.nature.com/scitable/blog/bio2.0	Active	Biology	1	English
Genomes Are Us	http://www.personalgenomics.us	Active	Biology	4	English
Círculo Escéptico Argentino	http://circuloesceptico.com.ar/	Active	Other	3	Spanish
Empirical Zeal	http://www.empiricalzeal.com	Active	Biology	16	English
PsySociety	psysociety.wordpress.com	Active	Psychology	21	English
Evolutionary Theory across the Life Sciences	http://itb.biologie.hu-berlin.de/blogs/evoblog	Active	Biology	1	English
Psych Your Mind	http://psych-your-mind.blogspot.com	Active	Psychology	106	English
Puff the Mutant Dragon	http://puffthemutantdragon.wordpress.com/	Active	Biology	12	English
xcorr	http://xcorr.net/	Active	Neuroscience	8	English
Brain, n. An apparatus with which we think that we think	http://j0ns1m0ns.blogspot.com/	Active	Neuroscience	1	English
Genetic Cuckoo	http://www.geneticcuckoo.blogspot.com/	Active	Biology	21	English
Jeremy's Blog	http://www.jeremyscheff.com/	Active	Biology	2	English
A Passarinhóloga	http://apassarinhologa.blogspot.com/	Active	Biology	8	Portuguese
Microworlds	http://notes-from-dreamworlds.blogspot.com/	Active	Biology	1	English
Up and Down in Moxos	http://umba-moxos.blogspot.com/	Active	Anthropology	10	English
Geodermatophilia	http://geodermatophilia.blogspot.com	Active	Geosciences	1	English
In Scientio Veritas	http://blogs.nature.com/kausikdatta	Active	Research / Scholarship	5	English
Inkfish	http://inkfish.fieldofscience.com/	Active	Biology	60	English
Powered By Osteons	http://www.poweredbyosteons.org	Active	Anthropology	39	English
Fish addict...	http://biologdavid.blogspot.com/	Active	Biology	6	English
The Secret Lair	http://www.thesecretlair.com/	Active	Medicine	1	English
Antiviral Immunity	http://www.antiviralimmunity.com	Active	Other	18	English
...And You Will Know Me By The Trail of Papers	trailofpapers.blogspot.com	Active	Neuroscience	8	English
VagusJournalis	http://www.science3point0.com/vagusjournalis/	Active	Medicine	2	English
Why We Reason	http://www.whywereason.com	Active	Psychology	34	English
Science-Based Running	http://sciencebasedrunning.com	Active	Health	9	English
Energy and the Future	http://bioenergyigert.wordpress.com/	Active	Biology	3	English
Charles Harvey - Science Communicator	http://www.charles-harvey.co.uk	Active	Research / Scholarship	13	English
blooD'N'Acid	http://www.scienceblogs.de/bloodnacid/	Active	Other	8	German
Mission Tumor	http://missiontumor.blogspot.com/	Active	Medicine	9	English
StructuralGeology.org	www.structuralgeology.org	Active	Geosciences	1	English
Trauma Recovery	www.trauma-recovery.net	Active	Psychology	8	English
Molecular Love (and other facts of life)	nittygrittyscience.com	Active	Biology	13	English
the.soft.anonymous	http://thesoftanonymous.com/	Active	Physics	9	English
A Mad Hemorrhage	http://blogs.nature.com/a_mad_hemorrhage/	Active	Computer Science / Engineering	1	English
Disease Prone @SciAmBlogs	http://blogs.scientificamerican.com/disease-prone/	Active	Health	10	English
Lab Rat Blog	http://blogs.scientificamerican.com/lab-rat/	Active	Biology	15	English
Try Nerdy	http://trynerdy.com	Active	Biology	39	English
The MolBio Hut	http://molbiohut.wordpress.com/	Active	Biology	2	English
Setsights	http://blog.setsights.co.uk	Active	Psychology	13	English
Mr Epidemiology	http://mrepid.wordpress.com	Active	Medicine	15	English
Science Sushi	http://blogs.scientificamerican.com/science-sushi/	Active	Ecology / Conservation	5	English
l'albero di maggio	http://alberodimaggio.blogspot.com	Active	Philosophy	1	Italian
EvoEcoLab	http://blogs.scientificamerican.com/evo-eco-lab/	Active	Research / Scholarship	3	English
Ars Scientifica	http://arsscientifica.blogspot.com/	Active	Biology	5	English
Crude Matter	http://blogs.scientificamerican.com/crude-matter/	Active	Biology	3	English
Genome Engineering	http://www.genome-engineering.com/	Active	Biology	36	English
Animal Science Review	http://blogs.oregonstate.edu/abouck/	Active	Biology	12	English
Defectivebrain @ FOS	http://defectivebrain.fieldofscience.com/	Active	Philosophy	9	English
Caja de Ciencia	http://cajadeciencia.blogspot.com	Active	Medicine	6	Spanish
Microfluidic Future	http://www.microfluidicfuture.com/	Active	Computer Science / Engineering	13	English
Escaping Anergy: The Immunology Research Blog	http://escapinganergy.blogspot.com/	Active	Medicine	10	English
Boundary Vision	mcshanahan.wordpress.com	Active	Social Science	4	English
CHIMERAS	http://chimerasthebooks.blogspot.com/	Active	Biology	42	English
AnimalWise	http://animalwise.org/	Active	Biology	39	English
Distributed Ecology	http://currentecology.blogspot.com/	Active	Ecology / Conservation	2	English
Ona76	http://ona76.wordpress.com/	Active	Social Science	7	English
Bones Don't Lie	www.bonesdontlie.com	Active	Anthropology	19	English
genome ecology evolution etc	http://genomeeee.blogspot.com/	Active	Biology	12	English
The Unsilenced Science	http://theunsilencedscience.blogspot.com/	Active	Other	4	English
Blogging for Science Online London	http://blogs.scienceonlinelondon.org/	Active	Biology	2	English
Evolutionary Games Group	http://egtheory.wordpress.com/	Active	Biology	1	English
Naturalnie	http://kalcyt.blogspot.com	Active	Geosciences	28	Polish
Epistemophilia	http://www.epistemophilia.com/	Active	Psychology	5	English
sciencebyte	http://sciencebyte.wordpress.com/	Active	Other	13	English
neuro JC	http://blogs.fu-berlin.de/neuro-jc	Active	Neuroscience	6	English
CSTheory StackExchange Community Blog	http://cstheory.blogoverflow.com/	Active	Computer Science / Engineering	1	English
Jester's Court	http://saucyknave.wordpress.com/	Active	Biology	1	English
Microbelog	http://microbelog.wordpress.com/	Active	Biology	3	English
Palaeophylophenomics	http://www.science3point0.com/palphy/	Active	Biology	2	English
peer-reviewed by my neurons	http://peerreviewedbymyneurons.wordpress.com/	Active	Psychology	51	English
Lucas Tafur	www.lucastafur.com	Active	Biology	9	English
Sports Medicine Research (SMR): In the Lab & In the Field	http://www.sportsmedresearch.blogspot.com/	Active	Medicine	61	English
The Immunologist	theimmunologist.com	Active	Medicine	1	English
Nothing in Biology Makes Sense!	http://www.nothinginbiology.org	Active	Biology	3	English
Hablando de Ciencia	http://cajadeciencia.blogspot.com	Active	Physics	4	Spanish
Gaines, on Brains	http://gainesonbrains.blogspot.com/	Active	Neuroscience	11	English
Caramelos "sabor ciencia"	http://caramelosblog.es	Active	Biology	3	Spanish
Basal Science (BS) Clarified	http://bsclarified.wordpress.com	Active	Computer Science / Engineering	14	English
The Average Visitor	http://theaveragevisitor.wordpress.com/	Active	Social Science	4	English
United Academics	blog.united-academics.org	Active	Other	99	English
Ecce Medicus I	scienceblogs.com.br/eccemedicus	Active	Medicine	2	Portuguese
Today's Science	https://scienceandreason3.wordpress.com/	Active	Astronomy	16	English
Weblog Aragosaurus	http://aragosaurus.blogspot.com/	Active	Geosciences	3	Spanish
Some Scientist With a Funny Name	http://ismailoglu.blogspot.com	Active	Biology	2	English
El Microbiologo	http://elmicrobiologo.com	Active	Biology	10	Spanish
Epidemiology as a liberal art	http://healthresearchblog.blogspot.com/	Active	Philosophy	4	English
Archaeologik	http://archaeologik.blogspot.com/	Active	Anthropology	1	English
A Sociable Mammal	http://sociablemammal.blogspot.com/	Active	Psychology	1	English
Aragosaurus	http://aragosaurus.blogspot.com/	Active	Geosciences	8	Spanish
L.Bryce Whitson Jr.	http://www.brycewhitson.com/	Active	Computer Science / Engineering	1	English
UA	http://blog.united-academics.org/	Active	Research / Scholarship	8	English
Guru: Science Blog	http://gurumagazine.org/category/science/	Active	Research / Scholarship	5	English
Science Calling	http://sciencecalling.com/	Active	Biology	8	English
Milchstraße	http://olgavovk.com/	Active	Research / Scholarship	3	English
The Bug Geek	www.thebuggeek.com	Active	Ecology / Conservation	4	English
Skeptic North	www.skepticnorth.com	Active	Other	2	English
Salamander Hours	http://salamanderhours.com/	Active	Medicine	6	English
Anole Annals	http://www.anoleannals.org/	Active	Biology	2	English
Quantum Beat	http://blog.focus.it/quantum-beat/	Active	Physics	1	Italian
The Parasite Diary	parasitediary.wordpress.com	Active	Biology	5	English
Earthling Nature	http://earthlingnature.wordpress.com/	Active	Biology	1	English
Wikimedian in Residence on Open Science	http://wir.okfn.org/	Active	Research / Scholarship	1	English
Evidence and Error	http://evidenceanderror.blogspot.com/	Active	Biology	1	English
Biobabel	http://biobabel.wordpress.com/	Active	Biology	7	English
Fisioterapia en Atención Primaria	http://www.fisioenap.com	Active	Health	4	Spanish
science left untitled	http://scienceleftuntitled.wordpress.com/	Active	Biology	2	English
Safari Ecology	http://safari-ecology.blogspot.com	Active	Ecology / Conservation	2	English
A Hippo on Campus	http://hippooncampus.blogspot.com/	Active	Neuroscience	4	English
EvoAnth	http://evoanth.wordpress.com/	Active	Social Science	6	English

## Sheet: S1-B. RB-Citations Report
Post Date	Post Title	Views	Blog Name	DOI	Journal	Topic
2007-11-16 16:02:50	Neural progenitors migrate towards site of stroke	1133	Distributed Neuron	10.1002/jnr.21542	Journal of Neuroscience Research	Mathematics
2007-11-08 19:20:52	Diminishing epilepsy by complementary mutations	1163	Distributed Neuron	10.1038/nn1999	Nature Neuroscience	Mathematics
2007-11-23 11:38:12	Making complicated decisions by vote: It&#039;s complicated	1224	Cognitive Daily	10.1111/j.1467-9280.2007.01972.x	Psychological Science	Psychology
2007-11-23 11:38:20	Wine and taste: Wine labels also affect our opinions of the food we eat	1473	Cognitive Daily	10.1016/j.physbeh.2006.12.010	Physiology	Psychology
2007-11-23 11:38:20	Why does seeing red make test-takers choke?	1411	Cognitive Daily	10.1037/0096-3445.136.1.154	Journal of Experimental Psychology: General	Psychology
2007-11-23 11:38:29	Does the color red really impair performance on tests?	1499	Cognitive Daily	10.1037/0096-3445.136.1.154	Journal of Experimental Psychology: General	Psychology
2007-11-23 11:39:24	New Dating Technique Tested at Lene Hara Cave	1761	Archaeology @ About.com	10.1016/j.jas.2006.09.017	Journal of Archaeological Science	Anthropology
2007-11-23 11:39:34	Niches and bone marrow transplants	1325	Mystery Rays from Outer Space	10.1126/science.1149726	Science	Other
2007-11-23 23:04:43	Human skin cells reprogrammed into stem cells	898	Not Exactly Rocket Science	10.1126/science.1151526	Science	Biology
2007-11-28 16:04:48	&quot;Just smile, you&#039;ll feel better!&quot; Will you? Really?	1586	Cognitive Daily	10.1037//11528-3542.2.1.52	Emotion	Psychology
2007-11-30 16:08:07	Your brain on politics: the bad and the better	879	Ionian Enchantment	10.1038/nn1979	Nature Neuroscience	Biology
2007-12-04 11:07:58	Antarctic history revealed by shear wave splitting	660	Sismordia - Seismology at Concordia	10.1111/j.1365-246X.2007.03519.x	Geophysical Journal International	Geosciences
2007-12-04 16:04:49	Kids&#039; misconceptions about numbers -- and how they fix them	1326	Cognitive Daily	10.1016/j.cogpsych.2006.09.002	Cognitive Psychology	Psychology
2007-12-05 21:04:42	Songbirds need so-called &ldquo;human language gene&rdquo; to learn new tunes	905	Not Exactly Rocket Science	10.1371/journal.pbio.0050321	PLoS Biology	Biology
2007-12-06 15:04:50	Understanding cocktail-party conversation: Why do we look where we do?	1327	Cognitive Daily	10.1068/p5852	Perception	Psychology
2007-12-06 21:04:47	Subliminal flag shifts political views and voting choices	870	Not Exactly Rocket Science	10.1073/pnas.0704679104	Proceedings of the National Academy of Sciences	Biology
2007-12-08 03:04:52	Sickle cell mice cured by stem cells reprogrammed from their own tails	889	Not Exactly Rocket Science	10.1126/science.1152092	Science	Biology
2007-12-10 21:04:47	Mud time capsules show evolutionary arms race between host and parasite	895	Not Exactly Rocket Science	10.1038/nature06291	Nature	Biology
2007-12-11 15:05:06	We hear different music depending on how we dance to it	1482	Cognitive Daily	10.1016/j.cognition.2006.11.006	Cognition	Psychology
2007-12-12 21:04:53	Time doesn&rsquo;t actually slow down in a crisis	836	Not Exactly Rocket Science	10.1371/journal.pone.0001295	PLoS ONE	Biology
2007-12-12 23:04:58	Malaria eradication?	1315	Mystery Rays from Outer Space	10.1016/S0140-6736(07)61542-6	The Lancet	Other
2007-12-18 08:04:55	Want someone to remember your face? Smile.	1375	Cognitive Daily	10.1037/1528-3542.7.3.507	Emotion	Psychology
2007-12-18 08:04:57	Prehistoric meat-eating fungus snared microscopic worms	747	Not Exactly Rocket Science	10.1126/science.1149947	Science	Biology
2007-12-29 23:23:45	If short-term happiness isn&#039;t always best, what about long-term?	1444	Cognitive Daily	10.1111/j.1745-6916.2007.00048.x	Perspectives on Psychological Science	Psychology
2007-12-29 23:23:46	How babies build a picture of the world	1246	Cognitive Daily	10.1016/S0010-0285(02)00005-1	Cognitive Psychology	Psychology
2007-12-29 23:23:46	How babies build a picture of the world	1246	Cognitive Daily	10.1016/j.cognition.2004.01.010	Cognition	Psychology
2007-12-29 23:23:46	Is it possible to be too happy?	1426	Cognitive Daily	10.1111/j.1745-6916.2007.00048.x	Perspectives on Psychological Science	Psychology
2007-12-29 23:23:47	Smells we can&#039;t detect affect judgments we make about people	1120	Cognitive Daily	10.1111/j.1467-9280.2007.02023.x	Psychological Science	Psychology
2007-12-29 23:24:32	Identifying Hatched Turkey Eggs at Archaeological Sites	1715	Archaeology @ About.com	10.1016/j.jas.2006.11.015	Journal of Archaeological Science	Anthropology
2007-12-29 23:24:36	Any excuse to say &ldquo;axolotl&rdquo;	1325	Mystery Rays from Outer Space	10.1111/j.1744-313X.2007.00721.x	International Journal of Immunogenetics	Other
2008-01-02 12:25:31	How &quot;gut feelings&quot; influence memory	1346	Cognitive Daily	10.1111/j.0956-7976.2005.01569.x	Psychological Science	Psychology
2008-01-04 18:17:50	Evolutionary arms race turns ants into babysitters for Alcon blue butterflies	843	Not Exactly Rocket Science	10.1126/science.1149180	Science	Biology
2008-01-05 11:24:59	Newborn babies have a preference for the way living things move	872	Not Exactly Rocket Science	10.1073/pnas.0707021105	Proceedings of the National Academy of Sciences	Biology
2008-01-07 15:00:24	Language doesn&#039;t influence our thoughts ... except when it does	1285	Cognitive Daily	10.1111/j.1467-9280.2007.02028.x	Psychological Science	Psychology
2008-01-08 15:00:11	Some insight into how we decide how fast music should be played	1317	Cognitive Daily	10.1068/p5353	Perception	Psychology
2008-01-10 10:43:56	Institutional Repositories and Digital Preservation	542	Campaigning for Kamal	10.1108/00330330610681312	Program: electronic library and information systems	Other
2008-01-10 08:00:37	Oncolytic viruses and immune clearance	1207	Mystery Rays from Outer Space	10.1038/nm1681	Nature Medicine	Other
2008-01-10 10:41:36	Archiving digital copies of electronic journals	526	Campaigning for Kamal	10.1016/j.serrev.2006.03.007	Serials Review	Other
2008-01-10 14:00:15	More on whether a name is destiny	1292	Cognitive Daily	10.1111/j.1467-9280.2007.02032.x	Psychological Science	Psychology
2008-01-14 12:00:32	HIV, VPU, MHC, and other TLAs	1171	Mystery Rays from Outer Space	10.1128/JVI.01373-07	Journal of Virology	Other
2008-01-14 13:00:24	The unintended consequences of making a fist -- and how they depend on gender	1307	Cognitive Daily	10.1177/0146167204263780	Personality and Social Psychology Bulletin	Psychology
2008-01-15 16:00:08	Kids who won&#039;t eat: Is there any hope for changing their preferences?	1399	Cognitive Daily	10.1016/j.appet.2007.06.001	Appetite	Psychology
2008-01-17 10:00:52	Switches and targets: T cell receptor downregulation by viruses	1144	Mystery Rays from Outer Space	10.1128/JVI.01571-07	Journal of Virology	Other
2008-01-17 14:01:10	A remarkable new palm from Madagascar	990	Further Thoughts	10.1111/j.1095-8339.2007.00742.x	Botanical Journal of the Linnean Society	Biology
2008-01-19 16:00:15	Blurry vision and aging: How older eyes cope	1487	Cognitive Daily	10.1167/7.6.8	Journal of Vision	Psychology
2008-01-19 16:00:20	Canny breeding creates vitamin A-rich maize without genetic modification	852	Not Exactly Rocket Science	10.1126/science.1150255	Science	Biology
2008-01-21 07:04:47	Sex runs hot and cold &ndash; why does temperature control the gender of Jacky dragons?	824	Not Exactly Rocket Science	10.1038/nature06519	Nature	Biology
2008-01-21 12:08:36	Chimpanzee Food Sharing	1338	Greg Laden's Blog	10.1371/journal.pone.0000886	PLoS ONE	Anthropology
2008-01-21 12:09:06	Sea-Floor Sunday #9: Continental slope near Fraser Island, Australia	1739	Clastic Detritus	10.1130/G24211A.1	Geology	Geosciences
2008-01-21 14:11:16	Research with vulnerable populations: considering the Bucharest Early Intervention Project (part 2).	1458	Adventures in Ethics and Science (Sb)	10.1126/science.1153822	Science	Philosophy
2008-01-21 14:11:21	Research with vulnerable populations: considering the Bucharest Early Intervention Project (part 1).	1676	Adventures in Ethics and Science (Sb)	10.1126/science.1143921	Science	Philosophy
2008-01-21 16:06:59	More to maize evolution than selection	1119	Agricultural Biodiversity Weblog	10.1073/pnas.0706321105	Proceedings of the National Academy of Sciences	Anthropology
2008-01-21 17:03:20	America&#039;s ER Crisis	1027	Pure Pedantry	10.1377/hlthaff.27.2.w84	Health Affairs	Biology
2008-01-22 10:06:51	On Aerosol Radiative Forcing: Kim and Ramanathan	792	Atmoz	10.1029/2007JD008434	Journal of Geophysical Research	Geosciences
2008-01-22 10:09:13	New paper in neuroeconomics	576	Natural Rationality	10.1038/nn2007	Nat Neurosci	Anthropology
2008-01-22 16:00:23	Simpler is better: How kids identify ambiguous objects	1257	Cognitive Daily	10.1080/15248370701612977	Journal of Cognitive Development	Psychology
2008-01-22 16:12:30	Gender Differences: Need More Data!	632	Deep Thoughts and Silliness	10.1016/j.tree.2007.07.008	Trends in Ecology	Biology
2008-01-22 21:02:11	New Fish Order	687	Deep-Sea News	10.1007/s10228-007-0408-0	Ichthyological Research	Biology
2008-01-22 23:02:43	Listeria monocytogenes replication in macrophage vacuoles	547	MicrobiologyBytes	10.1038/nature06479	Nature	Biology
2008-01-23 11:08:13	Did Yersinia pestis really cause Black Plague? Part 4: Plague in modern times	1473	Aetiology	10.1371/journal.pmed.0050003	PLoS Medicine	Biology
2008-01-23 13:08:09	Rapid Cognitive Improvement in Alzheimer&#039;s following anti-TNF alpha treatment	1159	Pure Pedantry	10.1186/1742-2094-5-2	Journal of Neuroinflammation	Biology
2008-01-23 14:04:16	After the End Permian Mass Extinction	1500	Greg Laden's Blog	10.1098/rspb.2007.1370	Proceedings of the Royal Society B: Biological Sciences	Anthropology
2008-01-23 18:00:38	Seed-eating mammals increase tree species diversity	836	Further Thoughts	10.1890/06-1835.1	Ecology	Biology
2008-01-23 23:01:53	Women, Science and Writing	1478	Living the Scientific Life (Scientist, Interrupted)	10.1016/j.tree.2007.07.008	Trends in Ecology	Physics
2008-01-23 23:03:30	How herpes simplex virus infects cells	551	MicrobiologyBytes	10.1073/pnas.0707452104	Proceedings of the National Academy of Sciences	Biology
2008-01-24	Brainbow	806	Ego sum Daniel	10.1038/nature06293	Nature	Biology
2008-01-24 10:04:47	New Study of Antarctic Ice Loss	1453	Greg Laden's Blog	10.1038/ngeo102	Nature Geoscience	Anthropology
2008-01-24 07:45:02	Classic paper: The evolution of the human eye	631	V1	10.1098/rspb.1994.0048	Proceedings of the Royal Society B: Biological Sciences	Psychology
2008-01-24 16:12:11	Assessing Diversity in the Past	1479	The Questionable Authority	10.1098/rspb.2007.1370	Proceedings of the Royal Society B: Biological Sciences	Biology
2008-01-24 17:03:53	Finding suitable tandem repeats for use as markers	644	Bench Marks	10.1101/gr.6554007	Genome Research	Biology
2008-01-24 17:03:53	Finding suitable tandem repeats for use as markers	644	Bench Marks	10.1101/pdb.ip50	Cold Spring Harbor Protocols	Biology
2008-01-24 17:06:05	Integrin Phosphorylation as an Off Switch for Integrin Activation	1698	The Scientific Activist	10.1074/jbc.M709435200	Journal of Biological Chemistry	Biology
2008-01-24 17:06:09	Stem Cells from Down Under	741	The Scientific Activist	10.1186/1479-5876-5-57	Journal of Translational Medicine	Biology
2008-01-24 17:06:09	Best Headline Ever: &quot;Creature from Hell Promises Salvation&quot;	965	The Scientific Activist	10.1038/nature06411	Nature	Biology
2008-01-24 17:06:09	Best Headline Ever: &quot;Creature from Hell Promises Salvation&quot;	965	The Scientific Activist	10.1038/nature06222	Nature	Biology
2008-01-24 17:06:10	Embryonic Stem Cell Debate Over; Thousands of Researchers Now Jobless	1170	The Scientific Activist	10.1016/j.cell.2007.11.019	Cell	Biology
2008-01-24 17:06:10	Embryonic Stem Cell Debate Over; Thousands of Researchers Now Jobless	1170	The Scientific Activist	10.1126/science.1151526	Science	Biology
2008-01-25 01:02:36	Some bacteria degrade explosives, others prefer boiling methanol	495	MicrobiologyBytes	10.1111/j.1462-2920.2007.01480.x	Environmental Microbiology	Biology
2008-01-25 05:02:03	The end of the world? Dr Franken-Venter? Nope.	509	MicrobiologyBytes	10.1126/science.1151721	Science	Biology
2008-01-25 21:00:17	Averaging photos creates infallible face recognition tool	798	Not Exactly Rocket Science	10.1126/science.1149656	Science	Biology
2008-01-25 21:03:45	Did Humans or Climate Change Cause the Extinctions of Pleistocene Eurasian Megafauna?	1181	Greg Laden's Blog	10.1016/j.jhevol.2007.09.024	Journal of Human Evolution	Anthropology
2008-01-25 21:06:20	What do we learn from the Protein Ensemble Method?	1077	Conformational Flux	10.1529/biophysj.106.094409	Biophysical Journal	Biology
2008-01-25 21:06:20	What do we learn from the Protein Ensemble Method?	1077	Conformational Flux	10.1002/prot.21060	Proteins: Structure, Function, and Bioinformatics	Biology
2008-01-26 11:00:52	What Sets us Apart from Monkeys and Apes?	666	Dr Shock MD PhD	10.1126/science.319.5862.404	Science	Medicine
2008-01-26 14:19:08	Navigating the literature	191	OpenHelix Blog	10.1371/journal.pcbi.0040020	PLoS Computational Biology	Biology
2008-01-27 03:00:18	DSM V citeria for Depression for Dummies	738	Dr Shock MD PhD	10.1176/appi.ajp.2007.07060928	American Journal of Psychiatry	Medicine
2008-01-27 03:04:10	Saving the Deep Sea Will Save the World	380	Deep-Sea News	10.1016/j.cub.2007.11.056	Current Biology	Biology
2008-01-27 13:03:16	Hybrids of Blind Fish Can See	1399	Greg Laden's Blog	10.1016/j.cub.2007.11.023	Current Biology	Anthropology
2008-01-27 21:01:31	S.pombe telomerase RNA identified	1502	The Hyphal Tip	10.1038/nsmb1354	Nature Structural	Biology
2008-01-27 21:01:31	S.pombe telomerase RNA identified	1502	The Hyphal Tip	10.1038/nsmb1343	Nature Structural	Biology
2008-01-25 14:54:19	rs1800955 survives meta-analytical scrutiny of links between DRD4 and personality	581	biomarker-driven mental health 2.0	10.1016/j.biopsych.2007.04.006	Biological Psychiatry	Biology
2008-01-28 04:01:23	UFOs versus the Rainbow Serpents	1333	AlunSalt	10.1111/j.1467-9655.2007.00463.x	Journal of the Royal Anthropological Institute	Anthropology
2008-01-28 15:00:58	Understorey herbs in riparian tropical forests	775	Further Thoughts	10.1017/S0266467407004701	Journal of Tropical Ecology	Biology
2008-01-28 21:02:40	Human papillomaviruses activate caspases to induce genome amplification	487	MicrobiologyBytes	10.1073/pnas.0707947104	Proceedings of the National Academy of Sciences	Biology
2008-01-28 23:03:42	Eurasian Pleistocene Extinctions & Ecological &quot;Overkill&quot;	1397	Laelaps	10.1016/j.jhevol.2007.09.024	Journal of Human Evolution	Anthropology
2008-01-29 07:01:02	1 SNP to rule them & in the darkness bind them?	415	http://www.scienceblogs.com/gnxp	10.1016/j.ajhg.2007.11.005	The American Journal of Human Genetics	Anthropology
2008-01-29 08:01:35	Male dietary supplement for bodybuilding and sexual performance associated with metastatic prostate cancer cases	1499	Terra Sigillata	10.1158/1078-0432.CCR-07-1576	Clinical Cancer Research	Biology
2008-01-29 11:10:38	Predicting plant invasions	871	Further Thoughts	10.1111/j.1365-2745.2007.01332.x	Journal of Ecology	Biology
2008-01-29 23:23:57	Wine Color	882	Lab Cat	10.1021/jf072541e	Journal of Agricultural and Food Chemistry	Chemistry
2008-01-30 00:05:45	Kids&#039; naps good for something besides maintaining parental sanity	1220	Cognitive Daily	10.1111/j.1467-9280.2006.01764.x	Psychological Science	Psychology
2008-01-30 00:16:49	Test#2 of the Research Blogging Aggregation system	707	Behavioral Ecology Blog	10.1016/j.anbehav.2007.03.023	Animal Behaviour	Biology
2008-01-30 00:21:17	Secreted Luciferase from Gaussia Copepod	736	Reportergene	10.1073/pnas.0606398104	Proceedings of the National Academy of Sciences	Biology
2008-01-30 00:21:18	Two fuddy-duddies joined (on the bummel)	645	Reportergene	10.1002/yea.1570	Yeast	Biology
2008-01-30 00:21:25	Tango Assay: Rubik is simpler.	1447	Reportergene	10.1073/pnas.0710487105	Proceedings of the National Academy of Sciences	Biology
2008-01-30 00:21:28	Toward 3D luciferase imaging: bioluminescence tomography (BLT)	945	Reportergene	10.2741/2761	Frontiers in Bioscience	Biology
2008-01-30 02:00:21	Do red leaves photosynthesise?	996	Further Thoughts	10.1007/s10535-007-0164-z	Biologia Plantarum	Biology
2008-01-30 07:00:22	Malawi cichlids - how aggressive males create diversity	961	Not Exactly Rocket Science	10.1098/rsbl.2007.0581	Biology Letters	Biology
2008-01-30 07:00:32	Risk Factors for Recurrence in Depression	613	Dr Shock MD PhD	10.1016/j.cpr.2007.02.005	Clinical Psychology Review	Medicine
2008-02-01 19:55:42	scitech: Trends in Drug Discovery and Drug Targets	606	Idaho Spuds	10.1038/nbt1338	Nature Biotechnology	Biology
2008-01-30 10:09:59	Do we need a new geological epoch?	1417	Highly Allochthonous	10.1130/GSAT01802A.1	GSA Today	Geosciences
2008-01-30 16:03:24	Biology of Color Preference	1310	Greg Laden's Blog	10.1016/j.cub.2007.06.022	Current Biology	Anthropology
2008-01-30 21:00:44	Basal Ganglia Circuitry in Zebra Finch Song Learning	579	Guadalupe Storm-Petrel	10.1371/journal.pbio.0030153	PLoS Biology	Biology
2008-01-30 23:03:33	A potential resolution to the Lek Paradox??	726	Behavioral Ecology Blog	10.1126/science.1149167	Science	Biology
2008-01-31 01:01:41	Dynamics of picornavirus RNA replication	472	MicrobiologyBytes	10.1099/vir.0.83385-0	Journal of General Virology	Biology
2008-01-31 05:00:19	Deep Brain Stimulation for Alzheimers Disease.	612	Dr Shock MD PhD	10.1002/ana.21295	Annals of Neurology	Medicine
2008-01-31 09:04:20	Are We In The Anthropocene? No.	1345	Greg Laden's Blog	10.1130/GSAT01802A.1	GSA Today	Anthropology
2008-01-31 09:04:20	Are We In The Anthropocene? No.	1345	Greg Laden's Blog	10.1073/pnas.0604181103	Proceedings of the National Academy of Sciences	Anthropology
2008-01-31 15:00:12	Cuts in movies, and their impact on memory	1160	Cognitive Daily	10.1068/p5645	Perception	Psychology
2008-01-31 15:05:50	Genome-wide associations, HERC2 and eye color	502	http://www.scienceblogs.com/gnxp	10.1016/j.ajhg.2007.10.003	The American Journal of Human Genetics	Anthropology
2008-02-01 00:01:48	Interferons and Viruses	466	MicrobiologyBytes	10.1099/vir.0.83391-0	Journal of General Virology	Biology
2008-02-01 05:05:56	The type of interrogation likely to lead to false confessions	994	BPS Research Digest	10.1348/135532507X193051	Legal and Criminological Psychology	Psychology
2008-02-01 10:12:57	Berries and Cancer	790	Lab Cat	10.1021/jf072504n	Journal of Agricultural and Food Chemistry	Chemistry
2008-02-01 13:02:47	Friday Peer Reviewed Cat Blogging	1449	Greg Laden's Blog	10.1016/j.ygeno.2007.10.009	Genomics	Anthropology
2008-02-01 19:00:59	The Giant Sengi (Rhynchocyon chrysopygus)	691	Behavioral Ecology Blog	10.1111/j.1469-7998.2007.00363.x	Journal of Zoology	Biology
2008-02-01 23:02:00	The Giant Sengi (Rhynchocyon udzungwensis)	732	Behavioral Ecology Blog	10.1111/j.1469-7998.2007.00363.x	Journal of Zoology	Biology
2008-02-02 16:00:17	rapid Transcranial Magnetic Stimulation (rTMS) in Bulimia Nervosa	649	Dr Shock MD PhD	10.1159/000110061	Psychotherapy and Psychosomatics	Medicine
2008-02-02 16:01:45	More on medical geophagy in chimps: montmorillonite clay and the origins of life	1240	Terra Sigillata	10.1126/science.1089904	Science	Biology
2008-02-02 16:01:45	More on medical geophagy in chimps: montmorillonite clay and the origins of life	1240	Terra Sigillata	10.1098/rstb.2006.1903	Philosophical Transactions of the Royal Society B: Biological Sciences	Biology
2008-02-02 22:02:23	Down Syndrome Mouse Models: Trisomy Represses Formation of Intestinal Tumors	627	Guadalupe Storm-Petrel	10.1038/nature06446	Nature	Biology
2008-02-03 02:02:57	The Origins of Treponematoses	574	Hominin Dental Anthropology	10.1371/journal.pntd.0000148	PLoS Neglected Tropical Diseases	Anthropology
2008-02-04 02:03:13	Gilbert (2007) DNA Extraction: Specimens Too Poorly Preserved	755	Hyphoid Logic	10.1371/journal.pone.0000272	PLoS ONE	Biology
2008-02-04 02:03:21	Bolitophagus Bug Bath is a Bust: Gilbert (2007) Extraction Protocol Fails in First Attempt	649	Hyphoid Logic	10.1371/journal.pone.0000272	PLoS ONE	Biology
2008-02-04 06:02:39	Foreign languages could be easier to learn when they&#039;re sung rather than spoken	690	BPS Research Digest	10.1016/j.cognition.2007.03.005	Cognition	Psychology
2008-02-04 09:00:33	Autoimmune hypotheses	1207	Mystery Rays from Outer Space	10.1016/j.cell.2007.06.033	Cell	Other
2008-02-04 10:00:27	The Human Microbiome	683	Behavioral Ecology Blog	10.1038/nature06245	Nature	Biology
2008-02-04 11:03:11	Pedigree drawing software	376	OpenHelix Blog	10.1093/bioinformatics/bth488	Bioinformatics	Biology
2008-02-04 11:04:02	Say hello to the Grey-Faced Sengi!	1265	Laelaps	10.1111/j.1469-7998.2007.00363.x	Journal of Zoology	Anthropology
2008-02-04 13:02:57	How tool use is encoded in the brain	876	Pure Pedantry	10.1073/pnas.0705985105	Proceedings of the National Academy of Sciences	Biology
2008-02-04 14:01:01	Detecting natural selection: a pika&#039;s tale	1138	The Beagle Project Blog	10.1371/journal.pone.0001472	PLoS ONE	Biology
2008-02-04 22:01:30	Dynamics and tunneling in soybean lipoxygenase	579	Conformational Flux	10.1073/pnas.0710643105	Proceedings of the National Academy of Sciences	Biology
2008-02-05 00:01:42	Oops! Another Discovery Institute Abuse & Misuse	736	The Other 95%	10.1371/journal.pbio.0060018	PLoS Biology	Biology
2008-02-05 04:00:37	Thinking like an economist (about Parent-Offspring Conflict)	663	Behavioral Ecology Blog	10.1093/icb/14.1.249	Integrative and Comparative Biology	Biology
2008-02-05 06:05:41	Sprinters should kick-off with their right foot	1018	BPS Research Digest	10.1016/j.actpsy.2007.09.002	Acta Psychologica	Psychology
2008-02-05 06:05:44	Foreign languages easier to learn when they&#039;re sung rather than spoken	669	BPS Research Digest	10.1016/j.cognition.2007.03.005	Cognition	Psychology
2008-02-05 08:02:56	On Drugs, Circumcision, and John McCain	828	The Scientific Activist	10.1371/journal.pmed.0050028	PLoS Medicine	Biology
2008-02-05 08:02:56	On Drugs, Circumcision, and John McCain	828	The Scientific Activist	10.1371/journal.pmed.0050016	PLoS Medicine	Biology
2008-02-05 11:07:46	Yet another really bad day for antivaccinationists: This time there&#039;s no link between the MMR and autism	514	Respectful Insolence	10.1136/adc.2007.122937	Archives of Diseases of Childhood	Medicine
2008-02-05 11:07:51	At least Eli Stone was good for one thing	660	Respectful Insolence	10.1542/peds.2006-3363	PEDIATRICS	Medicine
2008-02-05 12:07:38	The genetical evolution of social behaviour - II	469	http://www.scienceblogs.com/gnxp	10.1016/0022-5193(64)90039-6	Journal of Theoretical Biology	Anthropology
2008-02-05 12:10:03	How well do we know our genes?	610	OpenHelix Blog	10.1371/journal.pone.0001440	PLoS ONE	Biology
2008-02-05 17:29:17	Reducing the problem of face recognition to an average	889	The Phineas Gage Fan Club	10.1126/science.1149656	Science	Biology
2008-02-05 18:02:17	Analyzing the data&hellip;better	427	wanderingprimate	10.1111/j.1365-3164.2007.00605.x	Veterinary Dermatology	Biology
2008-02-05 20:00:29	Sharks Scare the @#$% out of Seals	145	Deep-Sea News	10.1111/j.2007.0030-1299.16134.x	Oikos	Biology
2008-02-06 03:00:38	Maternal Behavior and Eusociality	651	Behavioral Ecology Blog	10.1126/science.1146647	Science	Biology
2008-02-06 03:04:22	Camaenids ain&#039;t camaenids	1456	A Snail's Eye View	10.1093/mollus/eym030	Journal of Molluscan Studies	Biology
2008-02-06 06:01:18	A company&#039;s profits are linked to the facial appearance of its chief executive	906	BPS Research Digest	10.1111/j.1467-9280.2008.02054.x	Psychological Science	Psychology
2008-02-06 04:13:29	Domestication: it&#039;s what&#039;s for dinner	584	Hominin Dental Anthropology	10.1126/science.316.5833.1830	Science	Anthropology
2008-02-06 04:13:29	Domestication: it&#039;s what&#039;s for dinner	584	Hominin Dental Anthropology	10.1126/science.1136914	Science	Anthropology
2008-02-06 04:13:29	Domestication: it&#039;s what&#039;s for dinner	584	Hominin Dental Anthropology	10.1126/science.1141395	Science	Anthropology
2008-02-06 04:13:29	Domestication: it&#039;s what&#039;s for dinner	584	Hominin Dental Anthropology	10.1126/science.1140170	Science	Anthropology
2008-02-06 15:00:18	What do drug addiction and running have in common?	565	Dr Shock MD PhD	10.1016/j.physbeh.2007.05.015	Physiology	Medicine
2008-02-06 19:00:08	Gammaherpesviruses don&rsquo;t always co-speciate!	1168	Mystery Rays from Outer Space	10.1128/JVI.02646-07	Journal of Virology	Other
2008-02-07 00:00:54	The moulding of senescence by natural selection	576	Gene Expression	10.1016/0022-5193(66)90184-6	Journal of Theoretical Biology	Anthropology
2008-02-07 02:01:35	Climate Induced Collapse of Deep-Sea Ecosystems	705	Deep-Sea News	10.1073/pnas.0705486105	Proceedings of the National Academy of Sciences	Biology
2008-02-07 02:04:20	Creationist Resistance to Antibiotic Resistance, Part I	464	Synapostasy	10.1126/science.288.5469.1251	Science	Biology
2008-02-07 07:01:16	30 is the new 70	508	The Neurocritic	10.1523/JNEUROSCI.3732-07.2008	Journal of Neuroscience	Biology
2008-02-07 12:01:25	Guardian of the grasses	856	Further Thoughts	10.1073/pnas.0711406105	Proceeding of the National Academy of Sciences USA	Biology
2008-02-07 13:00:22	Differences between depression and dementia	569	Dr Shock MD PhD	10.1177/0891988707308801	Journal of Geriatric Psychiatry and Neurology	Medicine
2008-02-07 15:06:06	Extraordinary sex ratios	407	Gene Expression	10.1126/science.156.3774.477	Science	Anthropology
2008-02-07 16:00:04	Way to work a room: How fish are like chickadees	1352	Cognitive Daily	10.1111/j.1467-9280.2007.01941.x	Psychological Science	Psychology
2008-02-07 22:06:57	Image Gently	636	Not Totally Rad	10.1056/NEJMra072149	New England Journal of Medicine	Medicine
2008-02-07 22:06:57	Image Gently	636	Not Totally Rad	10.2214/AJR.07.3526	American Journal of Roentgenology	Medicine
2008-02-08 00:03:55	Infectious diseases and extinction risk in wild mammals	442	MicrobiologyBytes	10.1111/j.1523-1739.2007.00776.x	Conservation Biology	Biology
2008-02-08 00:04:06	Remembering Hypothalamic DBS	504	The Neurocritic	10.1002/ana.21295	Annals of Neurology	Biology
2008-02-08 07:02:45	We&#039;re useless at choosing between time-saving options	804	BPS Research Digest	10.1016/j.actpsy.2007.09.003	Acta Psychologica	Psychology
2008-02-08	Living Healthy Isnâ€™t Cost Saving, Itâ€™s Cost Effective	1274	Highlight HEALTH	10.1371/journal.pmed.0050029	PLoS Medicine	Social Science
2008-02-08 17:00:26	Phytopathogenic Fungi: what have we learned from genome sequences?	1509	The Hyphal Tip	10.1105/tpc.107.056663	THE PLANT CELL ONLINE	Biology
2008-02-09 02:03:42	What You Can Learn From Bones: When Did We Start Wearing Shoes?	1470	afarensis: Anthropology, Evolution, and Science	10.1016/j.jas.2005.04.006	Journal of Archaeological Science	Anthropology
2008-02-09 02:04:01	Addiction, Mental Health, and Evangelism in Puerto Rico: The Complex Relationship between the State and the Churches	30	Political Science Irregularly	10.1007/s11013-006-9002-6	Culture, Medicine and Psychiatry	Social Science
2008-02-09 12:00:15	3 Guidelines for ECT with Adolescents	549	Dr Shock MD PhD	10.1097/01.chi.0000142280.87429.68	Journal of the American Academy of Child	Medicine
2008-02-09 12:00:15	3 Guidelines for ECT with Adolescents	549	Dr Shock MD PhD	10.1097/chi.0b013e318145ae1c	Journal of the American Academy of Child	Medicine
2008-02-10 00:03:48	Autism Mouse Models: Sociability and Resistance to Change in Inbred Strains	491	Guadalupe Storm-Petrel	10.1016/j.bbr.2006.07.030	Behavioural Brain Research	Biology
2008-02-10 02:01:09	Measles in sub-Saharan Africa	439	MicrobiologyBytes	10.1038/nature06509	Nature	Biology
2008-02-10 12:00:34	Update on rTMS part 1	600	Dr Shock MD PhD	10.1016/j.biopsych.2004.10.029	Biological Psychiatry	Medicine
2008-02-10 12:00:34	Update on rTMS part 1	600	Dr Shock MD PhD	10.1016/j.biopsych.2007.01.018	Biological Psychiatry	Medicine
2008-02-10 22:00:19	Early metastases	757	Mystery Rays from Outer Space	10.1016/j.ccr.2007.12.003	Cancer Cell	Other
2008-02-11 00:02:10	Baby Math Geeks	453	Neuroscientifically Challenged	10.1371/journal.pbio.0060011	PLoS Biology	Psychology
2008-02-11 01:01:23	Viruses and Apoptosis	422	MicrobiologyBytes	10.1002/eji.200737462	European Journal of Immunology	Biology
2008-02-11 12:05:47	From Mind to Hand: Hidden Knowledge Revealed and Enhanced By Gesture	1172	Developing Intelligence	10.1037/0096-3445.136.4.539	Journal of Experimental Psychology: General	Biology
2008-02-11 14:00:27	The Influence on Reporting a Celebrity Suicide on Suicidal Behavior	546	Dr Shock MD PhD	10.1016/j.jad.2007.01.021	Journal of Affective Disorders	Medicine
2008-02-11 15:00:03	Is responding to sudden cues automatic?	863	Cognitive Daily	10.1037/0096-1523.33.1.137	Journal of Experimental Psychology: Human Perception and Performance	Psychology
2008-02-11 15:00:31	Pavlovian-Instrumental Transfer in Humans	1258	Pure Pedantry	10.1523/JNEUROSCI.4028-07.2008	Journal of Neuroscience	Biology
2008-02-11 22:01:25	Polyomavirus and Human Merkel Cell Carcinoma	420	MicrobiologyBytes	10.1126/science.1152586	Science	Biology
2008-02-11 22:02:39	An Integrin Is Identified as a Co-Receptor for HIV	1518	The Scientific Activist	10.1038/ni1566	Nature Immunology	Biology
2008-02-12 04:02:33	Acceptance, not distraction, is the way to deal with pain	970	BPS Research Digest	10.1016/j.brat.2007.09.002	Behaviour Research and Therapy	Psychology
2008-02-12 08:01:45	You&rsquo;d think they&rsquo;d look slimmer&hellip;.	89	OpenHelix Blog	10.1126/science.1151182	Science	Biology
2008-02-12 12:08:07	Darwin Day commemmorative post: On phenotypic penis plasticity	955	Artificial Habitat	10.1098/rspb.2007.1760	Proceedings of the Royal Society B: Biological Sciences	Biology
2008-02-12 16:00:42	Luciferase reports Maternal Cell Chimerism	588	Reportergene	10.1095/biolreprod.107.063305	Biology of Reproduction	Biology
2008-02-12 17:01:19	Beware of alternative medicine sites offering breast cancer advice	783	Terra Sigillata	10.1002/cncr.23308	Cancer	Biology
2008-02-12 19:11:44	Antibiotics and viruses: a natural alliance?	666	Twisted Bacteria	10.1371/journal.pone.0000799	PLoS ONE	Biology
2008-02-12 21:00:05	Third cousin couples have the most children and grandchildren	739	Not Exactly Rocket Science	10.1126/science.1150232	Science	Biology
2008-02-13 09:03:33	Tip of the Week: VISTA Enhancer Browser	119	OpenHelix Blog	10.1093/nar/gkl822	Nucleic Acids Research	Biology
2008-02-13	Trapping of Neutral Mercury Atoms and Prospects for Optical Lattice Clocks	1654	Uncertain Principles	10.1103/PhysRevLett.100.053001	Physical Review Letters	Physics
2008-02-13 13:00:04	What expert hikers can tell us about memory	787	Cognitive Daily	10.1080/09658210701582315	Memory	Psychology
2008-02-13 13:04:01	Ancient toothed whales had baleen	1155	Laelaps	10.1080/10635150701884632	Systematic Biology	Anthropology
2008-02-13 21:02:15	What was Leslie Orgel saying?	416	Conformational Flux	10.1371/journal.pbio.0060018	PLoS Biology	Biology
2008-02-13 22:01:57	I&rsquo;m stuck on you	415	MicrobiologyBytes	10.1038/nature06553	Nature	Biology
2008-02-14 03:14:25	Volcanoes and Dmanisi	568	Hominin Dental Anthropology	10.1016/j.crpv.2007.09.002	Comptes Rendus Palevol	Anthropology
2008-02-14 08:00:09	rTMS update part 2	480	Dr Shock MD PhD	10.1002/da.10144	Depression and Anxiety	Medicine
2008-02-14 08:00:09	rTMS update part 2	480	Dr Shock MD PhD	10.1002/da.10147	Depression and Anxiety	Medicine
2008-02-14 13:00:15	Lampreys got antibodies	720	Mystery Rays from Outer Space	10.1073/pnas.0711619105	Proceedings of the National Academy of Sciences	Other
2008-02-14 13:01:59	Water Vapor Measurements during the North American Monsoon	659	Atmoz	10.1029/2007GL031404	Geophysical Research Letters	Geosciences
2008-02-14 14:04:56	Breast cancer information on the Internet	452	Respectful Insolence	10.1002/cncr.23308	Cancer	Medicine
2008-02-14 15:08:02	Peopling of the Americas: Three Step Model for Colonizing the Americas	1160	Anthropology.net	10.1371/journal.pone.0001596	PLoS ONE	Anthropology
2008-02-14 17:00:02	Study finds some thoughts really do require language	1039	Cognitive Daily	10.1111/j.1467-9280.2007.01942.x	Psychological Science	Psychology
2008-02-14 17:01:14	Visualizing the Cell Cycle	1158	Pure Pedantry	10.1016/j.cell.2007.12.033	Cell	Biology
2008-02-14 20:04:37	Serotonin in Finland and Russia: correlates with hostility and drinking.	307	Neurological Correlates	10.1111/j.1601-183X.2007.00324.x	Genes, Brain and Behavior	Psychology
2008-02-14 20:04:37	Serotonin in Finland and Russia: correlates with hostility and drinking.	307	Neurological Correlates	10.1093/alcalc/agm157	Alcohol and Alcoholism	Psychology
2008-02-14 21:02:55	More on Environmental Contaminants in Pacific NW Osprey Eggs	488	Guadalupe Storm-Petrel	10.1016/j.envpol.2005.12.058	Environmental Pollution	Biology
2008-02-15 05:02:45	Is it time to ditch the Hawthorne Effect?	862	BPS Research Digest	10.1002/ejsp.401	European Journal of Social Psychology	Psychology
2008-02-15 13:00:03	Earliest bat shows flight developed before echolocation	782	Not Exactly Rocket Science	10.1038/nature06549	Nature	Biology
2008-02-15 14:03:49	Human impact on marine ecosystems	1432	Uncommon Ground	10.1126/science.1149345	Science	Biology
2008-02-13 09:58:00	Aromatase and Sexual Motivation in Rats	1081	Somatopsychic	10.1016/S0018-506X(03)00123-5	Hormones and Behavior	Psychology
2008-02-06 11:29:00	Gut Reaction	1098	Somatopsychic	10.1002/bdm.520	Journal of Behavioral Decision Making	Psychology
2008-02-15 14:04:15	Hecho en Mexico	990	Somatopsychic	10.1016/j.neuropharm.2007.06.008	Neuropharmacology	Psychology
2008-02-16 00:04:10	Can Neuroscience and Free Will Co-Exist?	446	Neuroscientifically Challenged	10.1111/j.1745-6916.2008.00057	Perspectives on Psychological Science	Psychology
2008-02-16 12:03:40	Spinal Ligaments and Equine Back Pain	565	Guadalupe Storm-Petrel	10.1186/1746-6148-3-3	BMC Veterinary Research	Biology
2008-02-16 21:00:00	Testing, not studying, makes for strong long-term memories	828	Not Exactly Rocket Science	10.1126/science.1152408	Science	Biology
2008-02-17 10:05:39	Brain mitochondria: serotonin transports &lsquo;em, and dopamine messes with &lsquo;em.	170	Neurological Correlates	10.1126/science.1147786	Science	Psychology
2008-02-17 10:05:39	Brain mitochondria: serotonin transports &lsquo;em, and dopamine messes with &lsquo;em.	170	Neurological Correlates	10.1016/j.bbabio.2007.10.006	Biochimica et Biophysica Acta (BBA) - Bioenergetics	Psychology
2008-02-17 16:03:34	Reconstructing Nemo: An Elegant Paper on Clownfish Evolution	1464	Hyphoid Logic	10.1016/j.gene.2006.03.028	Gene	Biology
2008-02-17 18:01:14	Cryptococcus species deliniation	1376	The Hyphal Tip	10.1016/j.fgb.2007.12.004	Fungal Genetics and Biology	Biology
2008-02-18 06:01:17	Resistance to Plant Viruses	422	MicrobiologyBytes	10.1111/j.1364-3703.2007.00447.x	Molecular Plant Pathology	Biology
2008-02-18 06:02:09	Alzheimer&#039;s patients retain their taste in art	1017	BPS Research Digest	10.1016/j.bandc.2007.05.008	Brain and Cognition	Psychology
2008-02-18 18:08:46	The Language Gene	456	The Ethical Atheist	10.1371/journal.pbio.0050321	PLoS Biology	Biology
2008-02-19 05:03:43	Childless women are the most productive staff of all, study finds	815	BPS Research Digest	10.1016/j.jvb.2007.11.002	Journal of Vocational Behavior	Psychology
2008-02-19 10:04:24	The Potato and Human Evolution	815	Greg Laden's Blog	10.1016/j.jhevol.2005.05.007	Journal of Human Evolution	Anthropology
2008-02-19 10:09:19	What&#039;s that appendix for, anyway?	888	Conformational Flux	10.1016/j.jtbi.2007.08.032	Journal of Theoretical Biology	Biology
2008-02-19 12:07:41	WebLogo, fun tool to display sequence alignment	639	OpenHelix Blog	10.1101/gr.849004	Genome Research	Biology
2008-02-19 12:17:22	Not just pond scum	685	Uncommon Ground	10.1641/B580206	BioScience	Biology
2008-02-19 12:20:54	Student Misconceptions in Biology	822	Blue Collar Scientist	10.1371/journal.pbio.0060003	PLoS Biology	Other
2008-02-19 14:00:28	Lack of Proper Evaluation of Curricula about resident-phamaceutical industry interaction	477	Dr Shock MD PhD	10.1111/j.1365-2923.2007.02998.x	Medical Education	Medicine
2008-02-19 14:14:44	Finding New Stuff with Big Sky Surveys	750	Angry Astronomer	10.1086/521422	The Astrophysical Journal	Astronomy
2008-02-19 20:00:00	Tiny molecules drove the evolution of the vertebrates	767	Not Exactly Rocket Science	10.1073/pnas.0712259105	Proceedings of the National Academy of Sciences	Biology
2008-02-19 23:02:45	Vulture Population Declines in South Asia: I. Solving a Mystery	497	Guadalupe Storm-Petrel	10.1098/rsbl.2004.0223	Proceedings of the Royal Society B: Biological Sciences	Biology
2008-02-19 23:03:36	Paleodemography and the Plague	803	afarensis: Anthropology, Evolution, and Science	10.1073/pnas.0705460105	Proceedings of the National Academy of Sciences	Anthropology
2008-02-20 00:00:34	Genetics and morphine toxicity; Prognosis articles	1044	Pallimed: a Hospice & Palliative Medicine Blog	10.1002/cncr.23292	Cancer	Medicine
2008-02-20	Overeating Fast Food Carbs Causes Signs of Liver Damage	811	Highlight HEALTH	10.1136/gut.2007.131797	Gut	Health
2008-02-20 02:01:11	Can fungi clean up radiation releases?	401	MicrobiologyBytes	10.1111/j.1574-6968.2008.01076.x	FEMS Microbiology Letters	Biology
2008-02-20 03:02:33	Can Neuroscience and Free Will Coexist?	394	Neuroscientifically Challenged	10.1111/j.1745-6916.2008.00057	Perspectives on Psychological Science	Psychology
2008-02-20 09:08:35	Mistake in DOI cites report on lap dancing rather than white collar crime	63	Neurological Correlates	10.1016/j.evolhumbehav.2007.06.002	Evolution and Human Behavior	Psychology
2008-02-20 09:57:47	Whole-Genome Reference Networks for the Community	626	The Mind Wobbles (Systems Biology and Bioinformatics)	10.1093/bib/bbm038	Briefings in Bioinformatics	Biology
2008-02-20 11:03:01	Does the demographic transition have a biological cause?	1495	Pure Pedantry	10.1126/science.1150232	Science	Biology
2008-02-20 15:05:25	Whyfore flares?	808	Angry Astronomer	10.1086/308325	The Astrophysical Journal	Astronomy
2008-02-20 15:05:25	Whyfore flares?	808	Angry Astronomer	10.1086/308326	The Astrophysical Journal	Astronomy
2008-02-20 23:01:42	Another Non-missing Not-quite-link	1280	Catalogue of Organisms	10.1038/nature06635	Nature	Biology
2008-02-20 23:01:50	Giant Cannibal Algae from the Watery Ditch	1220	Catalogue of Organisms	10.1111/j.1529-8817.2007.00441.x	Journal of Phycology	Biology
2008-02-20 23:01:52	Sculpins Go Wild	1069	Catalogue of Organisms	10.1016/j.ympev.2005.06.004	Molecular Phylogenetics and Evolution	Biology
2008-02-21 01:01:55	Incidence of bacteriophage lysogeny in temperate and extreme soil environments	424	MicrobiologyBytes	10.1111/j.1462-2920.2007.01374.x	Environmental Microbiology	Biology
2008-02-21 01:04:52	Genetic Structure of Native American inferred from diversity in 280 bases of mtDNA	1194	Anthropology.net	10.1093/molbev/msm225	Molecular Biology and Evolution	Anthropology
2008-02-21 05:02:00	Has average intelligence started to decline?	724	BPS Research Digest	10.1016/j.intell.2007.01.007	Intelligence	Psychology
2008-02-21 06:01:52	How many harmful mutations do you carry?	461	Genetic Future	10.1038/nature06611	Nature	Biology
2008-02-21 09:00:31	Vagus Nerve Stimulation, an Update	528	Dr Shock MD PhD	10.1017/S0033291707001924	Psychological Medicine	Medicine
2008-02-21 09:00:31	Vagus Nerve Stimulation, an Update	528	Dr Shock MD PhD	10.1016/j.biopsych.2005.07.028	Biological Psychiatry	Medicine
2008-02-21 09:00:31	Vagus Nerve Stimulation, an Update	528	Dr Shock MD PhD	10.1016/j.biopsych.2005.05.024	Biological Psychiatry	Medicine
2008-02-21 09:00:31	Vagus Nerve Stimulation, an Update	528	Dr Shock MD PhD	10.1016/j.biopsych.2005.05.025	Biological Psychiatry	Medicine
2008-02-21 10:02:20	The Best Way to Study: Practice Tests	1117	Pure Pedantry	10.1126/science.1152408	Science	Biology
2008-02-22 00:01:14	HIV &ldquo;can never be cured&rdquo;	410	MicrobiologyBytes	10.1086/527324	The Journal of Infectious Diseases	Biology
2008-02-22 05:03:53	Baghdad teenagers show heightened sense of self in the face of war	775	BPS Research Digest	10.1016/j.adolescence.2007.04.006	Journal of Adolescence	Psychology
2008-02-22 09:11:28	On the internet nobody knows you&rsquo;re a dog. . .	314	Neurological Correlates	10.1007/s10071-008-0138-3	Animal Cognition	Psychology
2008-02-22 15:08:11	Spoken too soon? More Dmanisi news	699	A Very Remote Period Indeed	10.1016/j.yqres.2007.09.001	Quaternary Research	Anthropology
2008-02-22 15:08:11	Spoken too soon? More Dmanisi news	699	A Very Remote Period Indeed	10.1016/j.crpv.2007.09.002	Comptes Rendus Palevol	Anthropology
2008-02-22 19:02:15	Two reporter genes are better than one (1/2)	537	Reportergene	10.1007/s00259-007-0578-z	European Journal of Nuclear Medicine and Molecular Imaging	Biology
2008-02-22 23:40:03	Cats, toxoplasma and shizophrenia	452	wanderingprimate	10.1176/appi.ajp.2007.06081254	American Journal of Psychiatry	Biology
2008-02-23 00:03:01	The Evolution of Protein Folds	1091	Conformational Flux	10.1073/pnas.0800030105	Proceedings of the National Academy of Sciences	Biology
2008-02-23 00:03:01	The Evolution of Protein Folds	1091	Conformational Flux	10.1073/pnas.0711589105	Proceedings of the National Academy of Sciences	Biology
2008-02-23 00:03:01	The Evolution of Protein Folds	1091	Conformational Flux	10.1074/jbc.M200402200	Journal of Biological Chemistry	Biology
2008-02-23 07:04:43	Genetic Structure of Native Americans inferred from diversity in 280 bases of mtDNA	1153	Anthropology.net	10.1093/molbev/msm225	Molecular Biology and Evolution	Anthropology
2008-02-23 07:05:19	Harmful mutations in Europeans and Africans	456	Mailund on the Internet	10.1038/nature06611	Nature	Biology
2008-02-23 09:05:55	Worldwide, genomewide patterns of variation	496	Mailund on the Internet	10.1038/nature06742	Nature	Biology
2008-02-23 11:06:46	More on worlwide and genomewide variation&hellip;	482	Mailund on the Internet	10.1126/science.1153717	Science	Biology
2008-02-23 17:00:14	Bt cotton and the evolution of resistance	920	Further Thoughts	10.1038/nbt1382	Nature Biotechnology	Biology
2008-02-23 19:05:58	Open Up Peer Review Because We Are Global	27	Neurological Correlates	10.1126/science.1156250	Science	Psychology
2008-02-23 22:00:38	Clonidine and Sleep problems in children with Autism	504	Translating Autism	10.1016/j.braindev.2007.12.007	Brain and Development	Psychology
2008-02-24 17:00:18	The Invention of Shoes	1384	Archaeology @ About.com	10.1016/j.jas.2005.04.006	Journal of Archaeological Science	Anthropology
2008-02-24 17:00:18	The Invention of Shoes	1384	Archaeology @ About.com	10.1016/j.jas.2007.12.002	Journal of Archaeological Science	Anthropology
2008-02-25 04:01:14	Peptidoglycan - the strength and weakness of bacteria	412	MicrobiologyBytes	10.1111/j.1574-6976.2007.00094.x	FEMS Microbiology Reviews	Biology
2008-02-25 08:08:05	Neuro-movie review: Wordplay and brain hemispheres	199	Neurological Correlates	10.1523/JNEUROSCI.5067-07.2008	Journal of Neuroscience	Psychology
2008-02-25 08:08:05	Neuro-movie review: Wordplay and brain hemispheres	199	Neurological Correlates	10.1016/j.bbr.2007.09.023	Behavioural Brain Research	Psychology
2008-02-25 10:00:10	Viral evasion of NK cells	753	Mystery Rays from Outer Space	10.1073/pnas.0707883105	Proceedings of the National Academy of Sciences	Other
2008-02-25 10:00:10	Viral evasion of NK cells	753	Mystery Rays from Outer Space	10.1128/JVI.02251-07	Journal of Virology	Other
2008-02-25 11:05:44	Linking phenotypes and genotypes.	114	OpenHelix Blog	10.1093/bioinformatics/btm587	Bioinformatics	Biology
2008-02-25 17:00:02	Problems in identifying people of other races: Are kids as bad as grown-ups?	1169	Cognitive Daily	10.1016/j.jecp.2005.09.001	Journal of Experimental Child Psychology	Psychology
2008-02-25 17:00:06	Management of depression	431	Dr Shock MD PhD	10.1136/British Medical Journal.39478.609097.BE	British Medical Journal	Medicine
2008-02-25 22:00:21	Putting the squeeze on microbes	406	MicrobiologyBytes	10.1111/j.1574-6968.2008.01084.x	FEMS Microbiology Letters	Biology
2008-02-25 23:00:38	Reasons for PAS; Prognosis in TBI; More	771	Pallimed: a Hospice & Palliative Medicine Blog	10.1007/s11606-007-0476-x	Journal of General Internal Medicine	Medicine
2008-02-25 23:04:40	Recent Nature and Science papers on Patterns in Human Genetic Variation	1464	Anthropology.net	10.1038/nature06742	Nature	Anthropology
2008-02-25 23:04:40	Recent Nature and Science papers on Patterns in Human Genetic Variation	1464	Anthropology.net	10.1126/science.1153717	Science	Anthropology
2008-02-25 23:04:40	Recent Nature and Science papers on Patterns in Human Genetic Variation	1464	Anthropology.net	10.1038/nature06611	Nature	Anthropology
2008-02-26 00:00:38	Understanding Memory at the Molecular Level	476	Neuroscientifically Challenged	10.1126/science.1149967	Science	Psychology
2008-02-26 03:02:25	The Human Impact on Marine Systems	710	Deep-Sea News	10.1126/science.1149345	Science	Biology
2008-02-26 07:01:37	Hey Girl, You&#039;re Really Bad at Math!	507	The Neurocritic	10.1111/j.1467-9280.2008.02063.x	Psychological Science	Biology
2008-02-26 11:14:17	The Chattering Brain - How Chronic Pain Throws our Cortex out of Sync	1122	Brain Blogger	10.1523/JNEUROSCI.4123-07.2008	Journal of Neuroscience	Medicine
2008-02-26 11:14:17	The Chattering Brain - How Chronic Pain Throws our Cortex out of Sync	1122	Brain Blogger	10.1111/j.1526-4637.2007.00343.x	Pain Medicine	Medicine
2008-02-26 11:14:47	Autism and Spontaneous Communication	567	Translating Autism	10.1177/1362361307085264	Autism	Psychology
2008-02-26 14:14:26	Estimating local ancestry	474	Mailund on the Internet	10.1016/j.ajhg.2007.09.022	The American Journal of Human Genetics	Biology
2008-02-26 16:00:28	New Antidepressants only better than Placebo in Severe Depression	470	Dr Shock MD PhD	10.1371/journal.pmed.0050045	PLoS Medicine	Medicine
2008-02-26 16:00:28	New Antidepressants only better than Placebo in Severe Depression	470	Dr Shock MD PhD	10.1016/S0165-0327(99)00092-0	Journal of Affective Disorders	Medicine
2008-02-26 16:00:28	New Antidepressants only better than Placebo in Severe Depression	470	Dr Shock MD PhD	10.1007/s00213-004-1853-3	Psychopharmacology	Medicine
2008-02-26 16:00:28	New Antidepressants only better than Placebo in Severe Depression	470	Dr Shock MD PhD	10.1007/s002130050081	Psychopharmacology	Medicine
2008-02-26 16:05:29	Prozac and other SSRIs don&rsquo;t work?	742	henry	10.1371/journal.pmed.0050045	PLoS Medicine	Anthropology
2008-02-26 21:00:01	We respond differently to babies&#039; faces within 150 milliseconds	1205	Cognitive Daily	10.1371/journal.pone.0001664	PLoS ONE	Psychology
2008-02-27 00:02:44	Nothing Spells Relief Like BOOM! Headshot!	442	Conformational Flux	10.1037/1528-3542.8.1.114	Emotion	Biology
2008-02-27 00:04:21	Vulture Population Declines in South Asia: II. Addressing the Problem	526	Guadalupe Storm-Petrel	10.1371/journal.pbio.0040066	PLoS Biology	Biology
2008-02-27 09:04:29	Arthropods trump dinosaurs, again!	584	Laelaps	10.1666/07-069.1	Journal of Paleontology	Anthropology
2008-02-27 09:08:58	They Grow Up So Fast These Days: Is a Fungal Toxin Involved?	348	Hyphoid Logic	10.1016/j.jpeds.2007.10.020	The Journal of Pediatrics	Biology
2008-02-27 09:10:13	Do cell phones make men sterile?	1192	Respectful Insolence	10.1186/1471-2164-9-77	BMC Genomics	Medicine
2008-02-27 09:10:13	Do cell phones make men sterile?	1192	Respectful Insolence	10.1016/j.fertnstert.2007.01.166	Fertility and Sterility	Medicine
2008-02-27 11:13:49	Adults more tolerant when informed about Autism diagnosis?	461	Translating Autism	10.1007/s10803-007-0519-5	Journal of Autism and Developmental Disorders	Psychology
2008-02-27 15:07:05	NCKX5, a protein involved in the assembly of melanosomes and ultimately in skin coloration	1455	Anthropology.net	10.1371/journal.pone.0000286	PLoS ONE	Anthropology
2008-02-27 15:08:38	Association mapping and local genealogies	517	Mailund on the Internet	10.1038/ng1816	Nature Genetics	Biology
2008-02-27 15:08:38	Association mapping and local genealogies	517	Mailund on the Internet	10.1038/ng1669	Nature Genetics	Biology
2008-02-27 17:04:23	Fiber Made Out of Viruses?	515	Dammit Jim!	10.1002/adma.200602262	Advanced Materials	Biology
2008-02-27 22:01:29	Wild Birds: Canaries in our Global Coal Mine?	1330	Living the Scientific Life (Scientist, Interrupted)	10.1371/journal.pone.0001674	PLoS ONE	Physics
2008-02-28 00:00:41	Antibiotics and Treating Infections in the Elderly	853	Pallimed: a Hospice & Palliative Medicine Blog	10.1001/archinternmed.2007.104	Archives of Internal Medicine	Medicine
2008-02-28 00:05:27	Good News for Ugly Babies	378	Neuroscientifically Challenged	10.1371/journal.pone.0001664	PLoS ONE	Psychology
2008-02-28 02:01:33	Drugs for treatment of prion infections	387	MicrobiologyBytes	10.1099/vir.0.83281-0	Journal of General Virology	Biology
2008-02-28 05:04:03	Good-bye insomnia, hello warming body-suit	669	BPS Research Digest	10.1093/brain/awm315	Brain	Psychology
2008-02-28 08:00:36	HIV virulence over the years	844	Mystery Rays from Outer Space	10.1371/journal.pone.0001525	PLoS ONE	Other
2008-02-28 10:04:00	Lemur Family Tree Mapped	1109	Greg Laden's Blog	10.1101/gr.7265208	Genome Research	Anthropology
2008-02-28 12:16:34	Goodbye insomnia, hello warming body-suit	682	BPS Research Digest	10.1093/brain/awm315	Brain	Psychology
2008-02-28 14:05:51	The Neurological Basis of the Runner&#039;s High	1155	Pure Pedantry	10.1093/cercor/bhn013	Cerebral Cortex	Biology
2008-02-28 14:27:13	Why Sumo Wrestlers Have High Resting Energy Expenditure	260	Neurological Correlates	10.3177/jnsv.53.529	Journal of Nutritional Science and Vitaminology	Psychology
2008-02-28 16:01:14	Your Future IS Your Genes: Diagnosing Bipolar Disorder from a Blood Sample	927	Living the Scientific Life (Scientist, Interrupted)	10.1038/mp.2008.11	Molecular Psychiatry	Physics
2008-02-28 16:06:31	Does music facilitate language acquisition?	463	Music Matters	10.1016/j.cognition.2007.03.005	Cognition	Psychology
2008-02-28 16:06:48	Is rock music dangerous?	562	Music Matters	10.1007/s10964-006-9090-1	Journal of Youth and Adolescence	Psychology
2008-02-28 18:02:09	Diagnosing Bipolar Disorder from a Blood Sample	1213	Living the Scientific Life (Scientist, Interrupted)	10.1038/mp.2008.11	Molecular Psychiatry	Physics
2008-02-29 04:03:14	Necessity is the mother of invention...unless you need a Syringe Exchange Program	31	Political Science Irregularly	10.2105/AJPH.2005.065961	American Journal of Public Health	Social Science
2008-02-29 10:18:16	The use of Virtual Reality in children with Autism	582	Translating Autism	10.1177/1362361307086657	Autism	Psychology
2008-02-29 14:06:33	New gene linked to ALS, in Science today	140	OpenHelix Blog	10.1126/science.1154584	Science	Biology
2008-02-29 14:17:27	Differences of gene expression between human populations	1317	Anthropology.net	10.1086/512017	The American Journal of Human Genetics	Anthropology
2008-02-29 17:03:22	Don&#039;t eat the white snow!	915	Conformational Flux	10.1126/science.1149757	Science	Biology
2008-02-29 19:00:56	The Origin of the Chicken	1277	Greg Laden's Blog	10.1371/journal.pgen.1000010	PLoS Genetics	Anthropology
2008-02-29 19:01:25	Thar&#039;s bacteria in that there snow!	1179	Aetiology	10.1126/science.1149757	Science	Biology
2008-02-29 23:01:18	Has crop ethanol met its Waterloo?	636	Conformational Flux	10.1126/science.1152747	Science	Biology
2008-02-29 23:01:18	Has crop ethanol met its Waterloo?	636	Conformational Flux	10.1126/science.1151861	Science	Biology
2008-02-29 23:01:19	Venter Institute synthesizes a bacterial genome	523	Conformational Flux	10.1126/science.1151721	Science	Biology
2008-03-01 00:03:53	New Date on Sahelanthropus tchadensis and Australopithecus bahrelghazali	1276	afarensis: Anthropology, Evolution, and Science	10.1073/pnas.0708015105	Proceedings of the National Academy of Sciences	Anthropology
2008-03-01 05:00:37	Jane, find me interesting journals, please.	997	Chem-bla-ics	10.1093/bioinformatics/btn006	Bioinformatics	Chemistry
2008-03-01 10:13:02	Why Some Men, Like Women, Cannot Read Maps Too	1114	Brain Blogger	10.1002/hipo.20375	Hippocampus	Medicine
2008-03-01 12:16:36	Pigment Cells and the Silver Locus: Chicken or Fish?	523	Guadalupe Storm-Petrel	10.1534/genetics.104.027995	Genetics	Biology
2008-03-01 20:00:57	Evolution of the Flu Virus	888	Greg Laden's Blog	10.1371/journal.ppat.1000012	PLoS Pathogens	Anthropology
2008-03-01 21:08:57	Why do we have music? (On music vs musicality)	603	Music Matters	10.1017/S0959774306000060	Cambridge Archaeological Journal	Psychology
2008-03-01 21:08:57	Why do we have music? (On music vs musicality)	603	Music Matters	10.1525/mp.2005.23.1.29	Music Perception	Psychology
2008-03-01 21:09:05	The Bob Dylan Committee Could Have Been A Delusion Caused By Improper Brain Connectivity	315	Neurological Correlates	10.1016/j.neuroimage.2007.11.020	NeuroImage	Psychology
2008-03-01 21:09:05	The Bob Dylan Committee Could Have Been A Delusion Caused By Improper Brain Connectivity	315	Neurological Correlates	10.1162/jocn.2008.20.3.494	Journal of Cognitive Neuroscience	Psychology
2008-03-01 21:09:05	The Bob Dylan Committee Could Have Been A Delusion Caused By Improper Brain Connectivity	315	Neurological Correlates	10.1159/000029093	Psychopathology	Psychology
2008-03-01 21:09:05	The Bob Dylan Committee Could Have Been A Delusion Caused By Improper Brain Connectivity	315	Neurological Correlates	10.1159/000085351	Psychopathology	Psychology
2008-03-01 21:09:05	The Bob Dylan Committee Could Have Been A Delusion Caused By Improper Brain Connectivity	315	Neurological Correlates	10.1176/appi.neuropsych.18.2.191	Journal of Neuropsychiatry	Psychology
2008-03-01 23:04:04	Pigment Cells and the Silver Locus: Dog and Pony Show	492	Guadalupe Storm-Petrel	10.1073/pnas.0506940103	Proceedings of the National Academy of Sciences	Biology
2008-03-02 02:07:03	Current State of Paleoanthropology in Ethiopia	1349	Anthropology.net	10.1126/science.319.5867.1182	Science	Anthropology
2008-03-02 03:40:10	Radiochronological data for Miocene/Pleistocene hominins	556	Hominin Dental Anthropology	10.1073/pnas.0708015105	Proceedings of the National Academy of Sciences	Anthropology
2008-03-02 16:00:09	Snow-making bacteria are everywhere	1726	Not Exactly Rocket Science	10.1126/science.1149757	Science	Biology
2008-03-02 16:00:10	Japanese moths hit by male-killing virus	1199	Not Exactly Rocket Science	10.1098/rspb.2008.0013	Proceedings of the Royal Society B: Biological Sciences	Biology
2008-03-02 16:00:10	Effects of invading island rats ripple across land and sea	1653	Not Exactly Rocket Science	10.1073/pnas.0800570105	Proceedings of the National Academy of Sciences	Biology
2008-03-02 21:04:43	New Radiochronological Dates for Sahelanthropus tchadensis and Australopithecus bahrelghazali	1376	Anthropology.net	10.1073/pnas.0708015105	Proceedings of the National Academy of Sciences	Anthropology
2008-03-02 21:04:43	New Radiochronological Dates for Sahelanthropus tchadensis and Australopithecus bahrelghazali	1376	Anthropology.net	10.1038/nature00879	Nature	Anthropology
2008-03-02 21:04:43	New Radiochronological Dates for Sahelanthropus tchadensis and Australopithecus bahrelghazali	1376	Anthropology.net	10.1126/science.1092978	Science	Anthropology
2008-03-02 21:04:43	New Radiochronological Dates for Sahelanthropus tchadensis and Australopithecus bahrelghazali	1376	Anthropology.net	10.1038/378273a0	Nature	Anthropology
2008-03-02 21:04:43	New Radiochronological Dates for Sahelanthropus tchadensis and Australopithecus bahrelghazali	1376	Anthropology.net	10.1038/nature03392	Nature	Anthropology
2008-03-03 02:04:08	Drug Harm Scale	508	Channel N	10.1016/S0140-6736(07)60464-4	The Lancet	Biology
2008-03-03 08:00:05	What happens in the brain of an improvising jazz musician?	434	Not Exactly Rocket Science	10.1371/journal.pone.0001679	PLoS ONE	Biology
2008-03-03 08:04:09	Existential angst can deter women from checking their breasts	734	BPS Research Digest	10.1016/j.jesp.2007.05.002	Journal of Experimental Social Psychology	Psychology
2008-03-03 08:06:36	As if more were needed...	762	A Sceptical I	10.1177/0146167207310454	Personality and Social Psychology Bulletin	Geosciences
2008-03-03 08:10:13	Could Superman&#039;s X-Ray Vision Really Exist?	1073	Of Two Minds	10.1068/p120635	Perception	Psychology
2008-03-03 09:06:00	Once more into the muck: Creationists and the evolution of antibiotic resistance	382	Respectful Insolence	10.1038/embor.2008.9	EMBO reports	Medicine
2008-03-03 10:10:01	Gaze following in young adults with Autism.	591	Translating Autism	10.1007/s10803-008-0548-8	Journal of Autism and Developmental Disorders	Psychology
2008-03-03 12:14:41	Emotional Vitality May Protect Against Heart Disease	967	Brain Blogger	10.1001/archpsyc.64.12.1393	Archives of General Psychiatry	Medicine
2008-03-03 12:14:54	Uncertainty in inferred alignments	614	Mailund on the Internet	10.1101/gr.6725608	Genome Research	Biology
2008-03-03 14:00:22	6 Different Definitions of Treatment Resistant Depression	416	Dr Shock MD PhD	10.1016/j.euroneuro.2007.03.009	European Neuropsychopharmacology	Medicine
2008-03-03 16:00:08	Cultural background reflected in seemingly innocuous actions	916	Cognitive Daily	10.1111/j.1467-9280.2007.01986.x	Psychological Science	Psychology
2008-03-03 19:03:08	I Laughed, I Cried, I Bought Gatorade	555	The Neurocritic	10.1002/hbm.20544	Human Brain Mapping	Biology
2008-03-03 19:08:11	The Roulette Wheel: An Aid to Informed Decision Making	605	Decision Psychology	10.1371/journal.pmed.0030137	PLoS Medicine	Psychology
2008-03-03 20:01:13	Some links	568	The Hyphal Tip	10.1038/ismej.2008.19	The ISME Journal	Biology
2008-03-03 20:01:13	Some links	568	The Hyphal Tip	10.1016/j.fgb.2008.01.004	Fungal Genetics and Biology	Biology
2008-03-03 20:01:13	Some links	568	The Hyphal Tip	10.1007/s00792-008-0144-z	Extremophiles	Biology
2008-03-03 23:01:17	Evolution of root nodule symbiosis with nitrogen-fixing bacteria	398	MicrobiologyBytes	10.1371/journal.pbio.0060068	PLoS Biology	Biology
2008-03-03 23:04:29	Tropical Tree Communities Respond to Global Environmental Change	509	Guadalupe Storm-Petrel	10.1371/journal.pbio.0060045	PLoS Biology	Biology
2008-03-04 05:04:16	Why it matters that there&#039;s a dodgy, flickering light in the court room	747	BPS Research Digest	10.1016/j.jesp.2007.03.001	Journal of Experimental Social Psychology	Psychology
2008-03-04 09:04:09	Attention deficits: The influence of rewarding performance	365	Facts and factor analysis	10.1016/j.jbtep.2004.12.001	Journal of Behavior Therapy and Experimental Psychiatry	Psychology
2008-03-04 10:03:44	Restriction sites in your sequences	506	OpenHelix Blog	10.1093/nar/gkh410	Nucleic Acids Research	Biology
2008-03-04 10:09:27	Why it matters if there&#039;s a flickering light in the court room	660	BPS Research Digest	10.1016/j.jesp.2007.03.001	Journal of Experimental Social Psychology	Psychology
2008-03-04 10:22:15	High mass protein structural technique pushed to new levels of detail	618	Plausible Accuracy	10.1038/nature06665	Nature	Research / Scholarship
2008-02-26 10:40:00	LNAA treatment of PKU	1010	Somatopsychic	10.1007/s10545-006-0395-8	Journal of Inherited Metabolic Disease	Psychology
2008-03-04 12:12:59	Airborne&reg; lawsuit settlement - once you find out something doesn&rsquo;t work.	276	Neurological Correlates	10.1371/journal.pmed.0050045	PLoS Medicine	Psychology
2008-03-04 13:15:08	Are Insurance Copayments Unethical?	1293	Brain Blogger	10.1056/NEJMsa070929	New England Journal of Medicine	Medicine
2008-03-04 18:10:44	Hyenas and the evolution of social intelligence	725	Pondering Pikaia	10.1644/06-MAMM-S-361R1.1	Journal of Mammalogy	Anthropology
2008-03-04 19:40:03	Breakfast Doesn&rsquo;t Make Teens Lose Weight	421	The Futile Cycle	10.1542/peds.2007-1035	PEDIATRICS	Biology
2008-03-04 19:44:31	Hyena-Primate Convergence: The Social Brain Hypothesis	687	Pondering Pikaia	10.1644/06-MAMM-S-361R1.1	Journal of Mammalogy	Anthropology
2008-03-04 21:00:06	Moths remember what they learn as caterpillars	1588	Not Exactly Rocket Science	10.1371/journal.pone.0001736	PLoS ONE	Biology
2008-03-05 00:01:41	Newly discovered respiratory viruses	368	MicrobiologyBytes	10.1016/j.coph.2007.07.004	Current Opinion in Pharmacology	Biology
2008-03-05 03:11:09	Axel Visel&rsquo;s talk on &ldquo;The regulatory genome in human-specific evolution&rdquo;	1418	Anthropology.net	10.1038/ng.2007.55	Nature Genetics	Anthropology
2008-03-05 10:05:43	Brains, video games, and experimental design & analysis	366	Facts and factor analysis	10.1016/j.jpsychires.2007.11.010	Journal of Psychiatric Research	Psychology
2008-03-05 10:22:59	Autism and Perfect Pitch?	667	Translating Autism	10.1177/1362361307085270	Autism	Psychology
2008-03-05 11:05:09	Coke, Pepsi, and The Brain--redux	505	Natural Rationality	10.1073/pnas.0706929105	Proceedings of the National Academy of Sciences	Anthropology
2008-03-05 13:05:28	Tracking Invasive Plant Species from the Air	420	Pure Pedantry	10.1073/pnas.0710811105	Proceedings of the National Academy of Sciences	Biology
2008-03-05 15:23:13	Were Homo floresiensis just a population of myxoedematous endemic cretin Homo sapiens?	1231	Anthropology.net	10.1098/rspb.2007.1488	Proceedings of the Royal Society B: Biological Sciences	Anthropology
2008-03-05 15:31:43	A high-profile retraction	311	Gramstain	10.1038/35102506	Nature	Biology
2008-03-05 16:00:23	Can anyone learn to taste wine?	1205	Cognitive Daily	10.1111/j.1745-459X.2006.00065.x	Journal of Sensory Studies	Psychology
2008-03-05 20:06:39	Homo floresiensis: How Did This Dreck Get Published?	2366	afarensis: Anthropology, Evolution, and Science	10.1098/rspb.2007.1488	Proceedings of the Royal Society B: Biological Sciences	Anthropology
2008-03-05 22:02:24	Allostery without conformational change	871	Conformational Flux	10.1016/j.jmb.2008.02.034	Journal of Molecular Biology	Biology
2008-03-05 22:02:24	Allostery without conformational change	871	Conformational Flux	10.1007/BF00276625	European Biophysics Journal	Biology
2008-03-05 23:00:11	The machine that identifies images from brain activity alone	1602	Not Exactly Rocket Science	10.1038/nature06713	Nature	Biology
2008-03-05 23:04:53	The Siberian Jay Talks About Hawks	524	Guadalupe Storm-Petrel	10.1016/j.cub.2007.11.069	Current Biology	Biology
2008-03-06 00:00:15	Viruses and species restriction	1013	Mystery Rays from Outer Space	10.1038/sj.emboj.7601133	The EMBO Journal	Other
2008-03-06 03:05:53	Sick in the head? Maybe fuzzy thinking when you have a cold is caused by high-level immunity.	313	Neurological Correlates	10.1210/jc.2006-2495	Journal of Clinical Endocrinology	Psychology
2008-03-06 03:05:53	Sick in the head? Maybe fuzzy thinking when you have a cold is caused by high-level immunity.	313	Neurological Correlates	10.1136/jnnp.2007.136689	Journal of Neurology, Neurosurgery	Psychology
2008-03-06 03:05:53	Sick in the head? Maybe fuzzy thinking when you have a cold is caused by high-level immunity.	313	Neurological Correlates	10.1186/1745-0179-3-31	Clinical Practice and Epidemiology in Mental Health	Psychology
2008-03-06 03:05:53	Sick in the head? Maybe fuzzy thinking when you have a cold is caused by high-level immunity.	313	Neurological Correlates	10.1177/0961203307085112	Lupus	Psychology
2008-03-06 04:04:29	Don&#039;t ditch your paper maps just yet	703	BPS Research Digest	10.1016/j.jenvp.2007.09.002	Journal of Environmental Psychology	Psychology
2008-03-06 06:00:23	How does music improve mood state?	447	Dr Shock MD PhD	10.1016/j.neulet.2007.10.005	Neuroscience Letters	Medicine
2008-03-06 10:03:16	Why the Hobbits of Flores Were Probably Not Broken People	555	Greg Laden's Blog	10.1098/rspb.2007.1488	Proceedings of the Royal Society B: Biological Sciences	Anthropology
2008-03-06 12:25:50	who&rsquo;s gonna die?	568	gravity's rainbow	10.1111/j.1365-2745.2004.00941.x	Journal of Ecology	Biology
2008-03-06 13:20:59	Is it the Brain or the Game? Gender Differences in Gaming	1045	Brain Blogger	10.1016/j.jpsychires.2007.11.010	Journal of Psychiatric Research	Medicine
2008-03-06 15:00:38	Practicing self-control consumes real energy	891	Cognitive Daily	10.1037/0022-3514.92.2.325	Journal of Personality and Social Psychology	Psychology
2008-03-06 16:03:24	Colonization of the New World	506	Greg Laden's Blog	10.1371/journal.pone.0001596	PLoS ONE	Anthropology
2008-03-06 19:07:24	The Neuropolitics of Hillary: Stay at home moms penalize successful women	240	Neurological Correlates	10.1177/0146167207310027	Personality and Social Psychology Bulletin	Psychology
2008-03-06 21:05:05	New genes for celiac disease	478	Genetic Future	10.1038/ng.102	Nature Genetics	Biology
2008-03-06 21:09:07	The &ldquo;Clinton Neuron&rdquo; and why Pamela Anderson should get a cabinet post	83	Neurological Correlates	10.1038/nature03687	Nature	Psychology
2008-03-07 00:01:34	Separating Segments	1199	Catalogue of Organisms	10.1186/1471-2148-7-57	BMC Evolutionary Biology	Biology
2008-03-07 11:04:14	World Peas	271	OpenHelix Blog	10.1186/gb-2008-9-2-r43	Genome Biology	Biology
2008-03-07 12:21:37	&ldquo;Leaky Gut&rdquo; revisited: Intestinal problems in children with autism.	613	Translating Autism	10.1007/s10803-007-0482-1	Journal of Autism and Developmental Disorders	Psychology
2008-03-07 14:26:50	Since we don&rsquo;t have seminar, you get a paper review	684	Plausible Accuracy	10.1126/science.1152799	Science	Research / Scholarship
2008-03-07 15:12:45	A HuGE database	727	OpenHelix Blog	10.1038/ng0208-124	Nature Genetics	Biology
2008-03-07 16:26:58	Genes and Happiness, or Free Will Revisited	467	Neuroscientifically Challenged	10.1111/j.1467-9280.2008.02068.x	Psychological Science	Psychology
2008-03-07 22:07:38	Your family is more likely to pull the plug if they&rsquo;re happy with the ICU	287	Neurological Correlates	10.1378/chest.07-1773	Chest	Psychology
2008-03-08 01:06:32	The Leopard Complex Changes Spots in Appaloosa Horses	655	Guadalupe Storm-Petrel	10.1111/j.1365-2052.2006.01505.x	Animal Genetics	Biology
2008-03-03 14:15:08	Mad Neanderthal Disease?	851	A Very Remote Period Indeed	10.1016/j.mehy.2007.12.014	Medical Hypotheses	Anthropology
2008-03-08 19:08:28	A Review of Methodology in &ldquo;Biblical Entheogens&rdquo;	1019	Archaeoporn	10.2752/175169608783489116	Time and Mind	Anthropology
2008-03-09 12:00:48	Why Can&#039;t We find a Gene for Depression?	508	Dr Shock MD PhD	10.1002/da.20433	Depression and Anxiety	Medicine
2008-03-09 15:16:13	Another reason why daylight savings time is unhealthy	128	Neurological Correlates	10.1038/nature06685	Nature	Psychology
2008-03-10 00:02:49	Evidence for an ancient lineage of modern humans	1256	Greg Laden's Blog	10.1016/j.jhevol.2007.10.010	Journal of Human Evolution	Anthropology
2008-03-10 04:01:55	Microbes on the skin: disease or defence?	382	MicrobiologyBytes	10.1111/j.1365-2133.2008.08437.x	British Journal of Dermatology	Biology
2008-03-10 06:07:35	Little comedians	777	BPS Research Digest	10.1016/j.cogdev.2007.06.001	Cognitive Development	Psychology
2008-03-10 07:08:49	Uncertainty in scientific method: survey on subjective health	856	Curving Normality	10.1093/eurpub/cki102	The European Journal of Public Health	Social Science
2008-03-10 09:10:58	Among child animal abuser motivations, abusing for fun best predicts later violence	278	Neurological Correlates	10.1177/0146167206292689	Personality and Social Psychology Bulletin	Psychology
2008-03-10 09:11:00	We&#039;re running out of time	493	Class M	10.1007/s10584-007-9391-8	Climatic Change	Geosciences
2008-03-10 10:15:52	Flores and endemic cretins	593	Hominin Dental Anthropology	10.1098/rspb.2007.1488	Proceedings of the Royal Society B: Biological Sciences	Anthropology
2008-03-10 10:15:52	Flores and endemic cretins	593	Hominin Dental Anthropology	10.1126/science.1147143	Science	Anthropology
2008-03-10 14:36:13	Can Elephants Gallop?	567	Dammit Jim!	10.1038/422493a	Nature	Biology
2008-03-10 14:42:26	Magnetoencephalography: A Breakthrough Imaging Technique for Pediatrics	1085	Brain Blogger	10.3174/ajnr.A1029	American Journal of Neuroradiology	Medicine
2008-03-10 14:44:48	High Functioning Autism vs. Asperger&rsquo;s: You say tomato I say tomahto	559	Translating Autism	10.1007/s10803-008-0555-9	Journal of Autism and Developmental Disorders	Psychology
2008-03-10 15:28:29	(Updated) Lorcaserin - probably the &ldquo;Chevy&rdquo; of weight loss meds, but victim of &ldquo;truthiness&rdquo;?	87	Neurological Correlates	10.1021/jm0709034	Journal of Medicinal Chemistry	Psychology
2008-03-10 16:00:58	What makes a kid cute? More than just an attractive face	1253	Cognitive Daily	10.2224/sbp.2006.34.9.1087	Social Behavior and Personality: An International Journal	Psychology
2008-03-10 17:00:49	Maintenance ECT does not produce cognitive side effects	426	Dr Shock MD PhD	10.1016/j.psychres.2007.01.005	Psychiatry Research	Medicine
2008-03-10 18:06:00	GFP a mercury biosensor	1186	Reportergene	10.1110/ps.073358908	Protein Science	Biology
2008-03-10 18:10:52	Are we there yet? Pretty much.	620	Blind.Scientist	10.1093/bioinformatics/btm388	Bioinformatics	Biology
2008-03-10 19:11:06	3,000 year old small body humans in Palau, Micronesia	1439	Anthropology.net	10.1371/journal.pone.0001780	PLoS ONE	Anthropology
2008-03-10 19:12:43	The Effect of Probabilistic Information on Threshold Forecasts	586	Decision Psychology	10.1175/WAF1020.1	Weather and Forecasting	Psychology
2008-03-10 21:00:19	Immune snakes outrun toxic newts in evolutionary arms races	1716	Not Exactly Rocket Science	10.1371/journal.pbio.0060060	PLoS Biology	Biology
2008-03-10 22:03:32	Protein Structure from Chemical Shifts Alone	842	Conformational Flux	10.1073/pnas.0800256105	Proceedings of the National Academy of Sciences	Biology
2008-03-10 22:03:32	Protein Structure from Chemical Shifts Alone	842	Conformational Flux	10.1073/pnas.0610313104	Proceedings of the National Academy of Sciences	Biology
2008-03-11 01:10:43	Small Humans Discovered in Palau	638	Pondering Pikaia	10.1371/journal.pone.0001780	PLoS ONE	Anthropology
2008-03-11 15:00:33	Do unusual objects attract our attention faster?	1344	Cognitive Daily	10.1037/0096-1523.33.1.20	Journal of Experimental Psychology: Human Perception and Performance	Psychology
2008-03-11 16:06:55	Power naps work in improving memory performance	656	Pure Pedantry	10.1111/j.1365-2869.2008.00622.x	Journal of Sleep Research	Biology
2008-03-11 17:14:57	Neutron stars and magnetars	1074	Miss Atomic Bomb	10.1126/science.1153465	Science	Physics
2008-03-11 20:07:45	Bullying and Harrassment in the Restaurant Industry Bork Bork Bork	223	Neurological Correlates	10.1111/j.1467-9450.2007.00602.x	Scandinavian Journal of Psychology	Psychology
2008-03-11 22:00:12	How sharks, penguins and bacteria find food in the big, wide ocean	1606	Not Exactly Rocket Science	10.1038/nature06518	Nature	Biology
2008-03-11 22:00:12	How sharks, penguins and bacteria find food in the big, wide ocean	1606	Not Exactly Rocket Science	10.1073/pnas.0709765105	Proceedings of the National Academy of Sciences	Biology
2008-03-12 00:07:51	Pigment Cells and the Silver Locus: Where&rsquo;s the Beef?	613	Guadalupe Storm-Petrel	10.1186/1471-2156-8-56	BMC Genetics	Biology
2008-03-12 00:11:43	From A to Zinc Triflate	981	Carbon-Based Curiosities	10.1021/jo702557d	The Journal of Organic Chemistry	Chemistry
2008-03-12 06:06:32	&quot;Just looking at a cake makes me feel fatter&quot;	790	BPS Research Digest	10.1016/j.brat.2007.11.004	Behaviour Research and Therapy	Psychology
2008-03-12 06:12:03	But&hellip; but&hellip; what about your low Reynolds number?	1214	The Chemblog	10.1126/science.1150288	Science	Chemistry
2008-03-12 09:20:15	Still more evidence that supplements probably don&#039;t prevent cancer after all...	794	Respectful Insolence	10.1164/rccm.200709-1398OC	American Journal of Respiratory and Critical Care Medicine	Medicine
2008-03-12 09:25:23	The 30% of Medicare spent on last-year-of-life care: let&rsquo;s not forget we&rsquo;re humans.	212	Neurological Correlates	10.1097/01.mlr.0000255248.79308.41	Medical Care	Psychology
2008-03-12 10:11:15	Complex calls for alarm among monkeys	834	Laelaps	10.1016/j.cub.2008.01.049	Current Biology	Anthropology
2008-03-12 10:32:08	When Entertainment Encourages Epidemics	1097	Brain Blogger	10.1016/S0140-6736(97)11096-0	The Lancet	Medicine
2008-03-12 11:42:31	Autism services in Canada and Neuropsychological evaluations	502	Translating Autism	10.1007/s10803-007-0535-5	Journal of Autism and Developmental Disorders	Psychology
2008-03-12 13:41:39	the benefits of eating your babies	585	The Nervous Axon	10.1098/rsbl.2007.0589	Biology Letters	Biology
2008-03-12 15:11:17	Pinchy personalities	720	Laelaps	10.1098/rspb.2008.0025	Proceedings of the Royal Society B: Biological Sciences	Anthropology
2008-03-12 19:17:42	As for me, I&#039;m unbound	813	Miss Atomic Bomb	10.1103/PhysRevLett.99.062502	Physical Review Letters	Physics
2008-03-12 21:10:35	Don&rsquo;t You Step On My Blue Sulid Shoes	618	Guadalupe Storm-Petrel	10.1007/s00442-006-0457-5	Oecologia	Biology
2008-03-12 22:12:02	Evolution in the urban jungle	759	The Oyster's Garter	10.1073/pnas.0708446105	Proceedings of the National Academy of Sciences	Biology
2008-03-12 22:14:52	Secret Shame Contributes to Chronic Depression	1231	Dare To Dream	10.1348/014466505X34165	British Journal of Clinical Psychology	Psychology
2008-03-12 23:11:20	The Limits of Reductionism: Misreading the Mind	1614	Dare To Dream	10.1037/1089-2680.7.2.150	Review of General Psychology	Psychology
2008-03-13 03:01:47	The Deep Is A Wonderful Utopia For The Big and Small	131	Deep-Sea News	10.1016/j.dsr.2007.12.001	Deep Sea Research Part I: Oceanographic Research Papers	Biology
2008-03-13 06:05:42	Music can help people recover from stroke	829	BPS Research Digest	10.1093/brain/awn013	Brain	Psychology
2008-03-13 09:11:55	Shared obesity variant in kids of European and African ancestry	552	Genetic Future	10.1371/journal.pone.0001746	PLoS ONE	Biology
2008-03-13 09:11:59	The genetics of bone length	527	Genetic Future	10.1371/journal.pone.0001752	PLoS ONE	Biology
2008-03-13	Lab Visit Report: Francium	1560	Uncertain Principles	10.1103/PhysRevA.75.033418	Physical Review A	Physics
2008-03-13 13:12:13	Good news on Toxoplasmosis Treatment	1327	Greg Laden's Blog	10.1371/journal.pntd.0000190	PLoS Neglected Tropical Diseases	Anthropology
2008-03-13 16:09:33	More good HIV science	458	denialism blog	10.1056/NEJMoa0800260	New England Journal of Medicine	Medicine
2008-03-13 17:12:41	Nearly all of today&rsquo;s Native Americans can trace their ancestry to six women	1496	Anthropology.net	10.1371/journal.pone.0001764	PLoS ONE	Anthropology
2008-03-13 17:13:40	Videophilia Takes Over	1211	Brain Blogger	10.1073/pnas.0709893105	Proceedings of the National Academy of Sciences	Medicine
2008-03-13 15:40:00	E. coli and your receptors	328	Gramstain	10.1038/nm1734	Nature Medicine	Biology
2008-03-08 20:12:00	Screening for new antibiotic resistance genes	385	Gramstain	10.1371/journal.pone.0001619	PLoS ONE	Biology
2008-03-13 17:17:41	Blocking the NK1 receptor: a potential path to combating alcoholism	636	Plausible Accuracy	10.1126/science.1153813	Science	Research / Scholarship
2008-03-13 18:03:01	How Processing Neural Data Works: A Blowfly Perspective	1043	Greg Laden's Blog	10.1371/journal.pcbi.1000025	PLoS Computational Biology	Anthropology
2008-03-13 19:09:31	A rash of molecular personalities	558	The Curious Wavefunction	10.1021/jm701500e	Journal of Medicinal Chemistry	Biology
2008-03-13 19:09:32	&quot;The name&#039;s Inhibitor. Kinase Inhibitor&quot;	477	The Curious Wavefunction	10.1021/jm701021b	Journal of Medicinal Chemistry	Biology
2008-03-13 19:09:36	A relatively rare example of docking-based virtual screening	442	The Curious Wavefunction	10.1021/jm701248t	Journal of Medicinal Chemistry	Biology
2008-03-13 21:02:52	New Drugs for Nasty Nematodes	347	MicrobiologyBytes	10.1038/nature06722	Nature	Biology
2008-03-13 21:03:12	Ocean&#039;s least productive waters are expanding	732	Deep-Sea News	10.1029/2007GL031745	Geophysical Research Letters	Biology
2008-03-14 09:00:47	Sand dollars avoid predators by cloning themselves	1570	Not Exactly Rocket Science	10.1126/science.1151995	Science	Biology
2008-03-14 10:23:41	Autism in South America. How does it compare?	487	Translating Autism	10.1177/1362361307086663	Autism	Psychology
2008-03-14 16:00:34	6 Reasons why Female Doctors won&#039;t Reach Senior Ranks	528	Dr Shock MD PhD	10.1111/j.1365-2923.2008.03031.x	Medical Education	Medicine
2008-03-14 16:14:43	Mutatons in VLDLR gene in the Quadrupeds from Turkey	1103	Anthropology.net	10.1073/pnas.0710010105	Proceedings of the National Academy of Sciences	Anthropology
2008-03-14 16:14:43	Mutatons in VLDLR gene in the Quadrupeds from Turkey	1103	Anthropology.net	10.1080/00207450500455330	International Journal of Neuroscience	Anthropology
2008-03-14 16:14:43	Mutatons in VLDLR gene in the Quadrupeds from Turkey	1103	Anthropology.net	10.1136/jmg.2005.040030	Journal of Medical Genetics	Anthropology
2008-03-14 16:16:00	Do Sexy Shoes cause Schizophrenia?	1217	The Lay Scientist	10.1016/j.mehy.2004.05.014	Medical Hypotheses	Other
2008-03-14 18:00:37	Do Physicians Need to Tell Physical Therapists What To Do?	482	NPA Think Tank	10.2519/jospt.2008.2591	Journal of Orthopaedic and Sports Physical Therapy	Medicine
2008-03-15 00:01:49	Mmmm... Donuts... The Sequel	480	The Neurocritic	10.1093/cercor/bhn021	Cerebral Cortex	Biology
2008-03-15 01:01:50	The Journal of Truly, Truly Outrageous Medical Hypotheses	458	The Neurocritic	10.1016/j.mehy.2007.07.036	Medical Hypotheses	Biology
2008-03-24 13:16:18	Evaluation of solution-processed reduced graphene oxide films as transparent conductors	648	Graphene Literature Reviews	10.1021/nn700375n	ACS Nano	Chemistry
2008-03-14 18:18:51	Atomic-layer-deposited nanostructures for graphene-based nanoelectronics	523	Graphene Literature Reviews	10.1063/1.2828338	Applied Physics Letters	Chemistry
2008-03-14 18:16:31	Graphene transistors fabricated via transfer-printing in device active-areas on large wafer	623	Graphene Literature Reviews	10.1021/nl072566s	Nano Letters	Chemistry
2008-03-25 13:19:35	Few-layer graphene on SiC, pyrolytic graphite, and graphene: A Raman scattering study	661	Graphene Literature Reviews	10.1063/1.2828975	Applied Physics Letters	Chemistry
2008-03-14 18:13:02	Introduction. Carbon-based electronics: fundamentals and device applications	487	Graphene Literature Reviews	10.1098/rsta.2007.2160	Philosophical Transactions of the Royal Society A: Mathematical, Physical and Engineering Sciences	Chemistry
2008-03-14 18:11:44	Graphene oxide papers modified by divalent ions- enhancing mechanical properties via chemical cross-linking	538	Graphene Literature Reviews	10.1021/nn700349a	ACS Nano	Chemistry
2008-03-14 18:10:09	A Chemical Route to Graphene for Device Applications	507	Graphene Literature Reviews	10.1021/nl0717715	Nano Letters	Chemistry
2008-03-14 18:07:59	Processable aqueous dispersions of graphene nanosheets	585	Graphene Literature Reviews	10.1038/nnano.2007.451	Nature Nanotechnology	Chemistry
2008-03-15	Some JEB commentaries on group versus kin selection	1556	The truth makes me fret.	10.1111/j.1420-9101.2006.01258.x	Journal of Evolutionary Biology	Biology
2008-03-15	Some JEB commentaries on group versus kin selection	1556	The truth makes me fret.	10.1111/j.1420-9101.2007.01396.x	Journal of Evolutionary Biology	Biology
2008-03-15	Some JEB commentaries on group versus kin selection	1556	The truth makes me fret.	10.1111/j.1420-9101.2007.01458.x	Journal of Evolutionary Biology	Biology
2008-03-15 11:33:57	Are bacteriophages picky eaters?	653	The Evilutionary Biologist	10.1086/528962	The American Naturalist	Biology
2008-03-16 05:06:52	Monozygotic siblings and the philosophy of science: it all happens right in front of your eyes	843	Curving Normality	10.1016/j.ajhg.2007.12.011	The American Journal of Human Genetics	Social Science
2008-03-16 15:00:48	Stealthy alligators dive, rise and roll by moving their lungs	1597	Not Exactly Rocket Science	10.1242/jeb.015339	Journal of Experimental Biology	Biology
2008-04-02 13:49:42	Superior Thermal Conductivity of Single-Layer Graphene	636	Graphene Literature Reviews	10.1021/nl0731872	Nano Letters	Chemistry
2008-03-16 19:06:08	Sea Cucumbers on the Brain	495	Neuroscientifically Challenged	10.1126/science.1153307	Science	Psychology
2008-03-17 06:02:30	Tuberculosis - is the white plague winning?	348	MicrobiologyBytes	10.1038/nrmicro1816	Nature Reviews Microbiology	Biology
2008-03-17 07:06:12	Aesthetic appreciation on the line	703	BPS Research Digest	10.1016/j.bandc.2007.06.005	Brain and Cognition	Psychology
2008-03-17 09:22:28	Drink Green Beer, Not Green Wine	51	Neurological Correlates	10.1093/alcalc/agn002	Alcohol and Alcoholism	Psychology
2008-03-17 09:25:43	More evidence against the Leaky Gut theory of Autism	548	Translating Autism	10.1136/adc.2006.114389	Archives of Disease in Childhood	Psychology
2008-03-17 14:01:46	Controlled TReg production	755	Mystery Rays from Outer Space	10.1073/pnas.0800149105	Proceedings of the National Academy of Sciences	Other
2008-03-17 12:44:56	Epistasis	436	biomolecules	10.1093/hmg/11.20.2463	Human Molecular Genetics	Biology
2008-03-17 15:06:55	Simple primer design tools on the web	115	OpenHelix Blog	10.1016/S0307-4412(00)00018-2	Biochemistry and Molecular Biology Education	Biology
2008-03-17 15:06:55	Simple primer design tools on the web	115	OpenHelix Blog	10.1093/nar/gkm306	Nucleic Acids Research	Biology
2008-03-17 16:09:47	Megalosaurus, we hardly knew ye	1313	Laelaps	10.1111/j.1475-4983.2008.00751.x	Palaeontology	Anthropology
2008-03-17 17:01:03	Infants as young as six months respond to words differently from other sounds	1078	Cognitive Daily	10.1016/j.cognition.2006.09.005	Cognition	Psychology
2008-03-17 20:06:29	Got Milk? Lactation and Placentation Replace Yolky Eggs	634	Guadalupe Storm-Petrel	10.1371/journal.pbio.0060063	PLoS Biology	Biology
2008-03-18 05:03:21	Smokers ignore &quot;what might have been&quot;	714	BPS Research Digest	10.1038/nn2067	Nature Neuroscience	Psychology
2008-03-18 09:06:21	Nine out of ten women have sex while not married. Four out of ten women don&rsquo;t have sex while married.	329	Neurological Correlates	10.1363/4002708	Perspectives on Sexual and Reproductive Health	Psychology
2008-03-18 08:33:00	On Rejection	289	Gramstain	10.1128/IAI.00315-08	Infection and Immunity	Biology
2008-03-18 11:07:47	The behavior of an explosion	1073	Laelaps	10.1146/annurev.earth.33.031504.103001	Annual Review of Earth and Planetary Sciences	Anthropology
2008-03-18 12:28:43	Irritable Bowel Syndrome and the Brain Revisited	989	Brain Blogger	10.1523/JNEUROSCI.2500-07.2008	Journal of Neuroscience	Medicine
2008-03-18 12:28:43	Irritable Bowel Syndrome and the Brain Revisited	989	Brain Blogger	10.1093/ecam/nem046	Evidence-based Complementary and Alternative Medicine	Medicine
2008-03-18	Tests are a chance to learn	639	NeuroDojo	10.1126/science.1152408	Science	Biology
2008-03-18 14:27:33	Heather Mills: Like Divorcing A Batterer ?	331	Neurological Correlates	10.1111/j.1744-6163.2007.00134.x	Perspectives In Psychiatric Care	Psychology
2008-03-18 16:00:30	Freud meets cognitive psychology	1219	Cognitive Daily	10.1111/j.1467-9280.2008.02083.x	Psychological Science	Psychology
2008-03-18 16:17:12	Flare Research - Well damn...	712	Angry Astronomer	10.1086/378583	The Astrophysical Journal	Astronomy
2008-03-18 18:09:27	Engineering a virus: Mutating protein sidechains alters capsid stability	586	Plausible Accuracy	10.1073/pnas.0708017105	Proceedings of the National Academy of Sciences	Research / Scholarship
2008-03-18 22:00:59	Geckos use their tails to stop falls and manoeuvre in the air	1624	Not Exactly Rocket Science	10.1073/pnas.0711944105	Proceedings of the National Academy of Sciences	Biology
2008-03-18 22:01:01	New drug shows great promise in treating schistosomiasis	1546	Not Exactly Rocket Science	10.1038/nm1737	Nature Medicine	Biology
2008-03-19 10:25:08	A Psychopath Unplugged	374	Neurological Correlates	10.1073/pnas.0800376105	Proceedings of the National Academy of Sciences	Psychology
2008-03-19 10:27:28	Functional MRI: A Radiological Window into the Mind - Part 1	945	Brain Blogger	10.1016/j.brainres.2007.11.070	Brain Research	Medicine
2008-03-19 10:27:28	Functional MRI: A Radiological Window into the Mind - Part 1	945	Brain Blogger	10.1016/j.brainres.2006.01.001	Brain Research	Medicine
2008-03-19 10:29:49	Executive dysfunction in Adults with ASDs.	493	Translating Autism	10.1177/1362361307088486	Autism	Psychology
2008-03-19 14:05:18	Sometimes you just have to plot the data yourself	947	Highly Allochthonous	10.1126/science.1151248	Science	Geosciences
2008-03-19 16:01:50	Which came first, the mammalian breast or the placenta?	693	Greg Laden's Blog	10.1371/journal.pbio.0060063	PLoS Biology	Anthropology
2008-03-19 19:00:00	Can musical expression be understood?	510	Music Matters	10.1121/1.2146091	The Journal of the Acoustical Society of America	Psychology
2008-03-19 21:08:58	Global Warming... Maybe	665	Will and Beyond	10.1146/annurev.physchem.57.032905.104516	Annual Review of Physical Chemistry	Chemistry
2008-03-19 21:08:59	Detecting Mercury with DNA and Gold Nanoparticles	666	Will and Beyond	10.1021/ja076716c	Journal of the American Chemical Society	Chemistry
2008-03-20 06:01:26	Mentalizing Mentalizing	550	The Neurocritic	10.1073/pnas.0708785105	Proceedings of the National Academy of Sciences	Biology
2008-03-20 09:21:59	&ldquo;So they mutilated your genitals, why are you still afraid?&rdquo; says US Government	300	Neurological Correlates	10.1016/S0140-6736(06)68805-3	The Lancet	Psychology
2008-03-20 12:19:19	Psychologists explain the frustrating persistence of tip-of-the-tongue states	851	BPS Research Digest	10.1080/17470210701728867	The Quarterly Journal of Experimental Psychology	Psychology
2008-03-20 13:00:36	SSRIs Effective in Depressed Adolescents and Children?	451	Dr Shock MD PhD	10.1016/j.euroneuro.2007.06.001	European Neuropsychopharmacology	Medicine
2008-03-20 16:00:58	Fun with point-light displays -- and what that says about the visual system	1276	Cognitive Daily	10.1111/1467-9280.24471	Psychological Science	Psychology
2008-03-20 16:01:04	Winners don&#039;t punish: &quot;Punishing slackers Part 2&quot;	1588	Not Exactly Rocket Science	10.1038/nature06723	Nature	Biology
2008-03-20 19:10:03	Accelerated upregulated double mutant isoforms whose products act as proton pumps in silico.	3	farouche ombre	10.1016/j.bbrc.2007.01.050	Biochemical and Biophysical Research Communications	Biology
2008-03-20 19:10:03	Accelerated upregulated double mutant isoforms whose products act as proton pumps in silico.	3	farouche ombre	10.1073/pnas.0400265101	Proceedings of the National Academy of Sciences	Biology
2008-03-20 19:10:04	Barrier Free Interactions.	4	farouche ombre	10.1103/PhysRevLett.99.058001	Physical Review Letters	Biology
2008-03-20 19:10:04	Barrier Free Interactions.	4	farouche ombre	10.1021/ja076679p	Journal of the American Chemical Society	Biology
2008-03-20 21:00:57	Dog Walking Harms Wild Birds	1144	Living the Scientific Life (Scientist, Interrupted)	10.1098/rsbl.2007.0374	Biology Letters	Physics
2008-03-21 00:08:27	OFETs are awesome, even if you don&rsquo;t bother commenting	824	Carbon-Based Curiosities	10.1021/ja074675e	Journal of the American Chemical Society	Chemistry
2008-03-21 07:14:21	Schizophrenia and social pressure by discrimination	926	Curving Normality	10.1016/j.schres.2006.06.010	Schizophrenia Research	Social Science
2008-03-21 09:10:59	People don&rsquo;t remember you as well when you&rsquo;re not happy, so put on a happy face (video and lyrics, too)	114	Neurological Correlates	10.1016/j.biopsych.2008.02.008	Biological Psychiatry	Psychology
2008-03-21 09:10:59	People don&rsquo;t remember you as well when you&rsquo;re not happy, so put on a happy face (video and lyrics, too)	114	Neurological Correlates	10.1016/j.psyneuen.2007.12.004	Psychoneuroendocrinology	Psychology
2008-03-21 11:17:28	Challenges and needed supports: Perspectives from people with Asperger&rsquo;s and other ASDs.	390	Translating Autism	10.1177/1362361307086664	Autism	Psychology
2008-03-21 13:02:13	The Flores Hobbits Were Members of a Separate Species	1013	Greg Laden's Blog	10.1073/pnas.0710041105	Proceedings of the National Academy of Sciences	Anthropology
2008-03-21 14:00:18	Money can buy happiness... if you spend it on other people	1476	Not Exactly Rocket Science	10.1126/science.1150952	Science	Biology
2008-03-21 16:00:29	Immunity causes cancer (sometimes)	668	Mystery Rays from Outer Space	10.1038/nrc1782	Nature Reviews Cancer	Other
2008-03-22 21:01:04	Genetics of Behavior: Fire Ants	968	Greg Laden's Blog	10.1371/journal.pone.0001088	PLoS ONE	Anthropology
2008-03-22 21:07:40	I&#039;ll Have My Bacteria Extra-CRISPR	802	The Times Microbial	10.1038/nrmicro1793	Nature Reviews Microbiology	Biology
2008-03-23 11:00:15	Mantis shrimps have a unique way of seeing	1523	Not Exactly Rocket Science	10.1016/j.cub.2008.02.066	Current Biology	Biology
2008-03-23 13:10:33	Why People Stop Taking Anti-Depressants: Part 3	862	Brain Blogger	10.1371/journal.pmed.0050045	PLoS Medicine	Medicine
2008-03-23 13:10:42	Heads or tails and reliable alignments	656	Mailund on the Internet	10.1093/molbev/msm060	Molecular Biology and Evolution	Biology
2008-03-23 16:11:17	Reductive Evolution in Mycobacterium leprae	601	The Times Microbial	10.1038/35059006	Nature	Biology
2008-03-24 04:05:53	is gene therapy going down (or do we just play dumb?)	512	the skeptical alchemist	10.1172/JCI34371	Journal of Clinical Investigation	Biology
2008-03-24 04:05:53	is gene therapy going down (or do we just play dumb?)	512	the skeptical alchemist	10.1172/JCI35326	Journal of Clinical Investigation	Biology
2008-03-24 04:05:55	from chance to function: the story of one gene (part I)	666	the skeptical alchemist	10.1038/ncb1119	Nature Cell Biology	Biology
2008-03-24 08:00:19	Increasing virus virulence	679	Mystery Rays from Outer Space	10.1016/j.tvjl.2004.05.009	The Veterinary Journal	Other
2008-03-24 10:08:14	Will the hominin from Kenya please stand up?	523	Laelaps	10.1126/science.1154197	Science	Anthropology
2008-03-24 11:01:12	Can better physics guarantee better tomographic models?	531	Sismordia - Seismology at Concordia	10.1111/j.1365-246X.2006.02864.x	Geophysical Journal International	Geosciences
2008-03-24 11:01:12	High-performance computing: a revolution in seismic tomography?	525	Sismordia - Seismology at Concordia	10.1016/j.pepi.2007.02.011	Physics of The Earth and Planetary Interiors	Geosciences
2008-03-24 11:20:33	Is This a Cure for War and Domestic Violence?	1067	Brain Blogger	10.1037/0022-3514.94.3.495	Journal of Personality and Social Psychology	Medicine
2008-03-24 11:21:25	Limited processing of facial expressions may explain limited gaze following in children with Austim	549	Translating Autism	10.1097/CHI.0b013e31816429a6	Journal of the American Academy of Child	Psychology
2008-03-27 14:07:00	Planer nano-graphenes from camphor by CVD	648	Graphene Literature Reviews	10.1016/j.cplett.2006.06.081	Chemical Physics Letters	Chemistry
2008-04-02 13:40:51	Structural Coherency of Graphene on Ir(111)	587	Graphene Literature Reviews	10.1021/nl0728874	Nano Letters	Chemistry
2008-03-24 15:26:34	The Many Faces of Dopamine	469	Neuroscientifically Challenged	10.1038/nrn2333	Nature Reviews Neuroscience	Psychology
2008-03-24 17:01:16	Geographic Patterns of Genome Admixture in Latin American Mestizos	502	Greg Laden's Blog	10.1371/journal.pgen.1000037	PLoS Genetics	Anthropology
2008-03-24 22:02:36	Enzymes almost as good as Ma Nature used to make	887	Conformational Flux	10.1038/nature06879	Nature	Biology
2008-03-25 05:00:15	16 Factors that could Make a Portfolio Succesful in Medical Education?	492	Dr Shock MD PhD	10.1111/j.1365-2923.2007.02859.x	Medical Education	Medicine
2008-03-25 06:03:57	Other people&#039;s misfortune alleviates our own regret	796	BPS Research Digest	10.1348/014466607X260134	British Journal of Social Psychology	Psychology
2008-03-25 09:00:18	Sure, faces are special, but bodies can be too	835	Cognitive Daily	10.1111/1467-9280.14431	Psychological Science	Psychology
2008-03-25 11:29:22	Asperger&rsquo;s Syndrome and Language Skills.	464	Translating Autism	10.1007/s10803-008-0540-3	Journal of Autism and Developmental Disorders	Psychology
2008-03-25 12:01:13	Sourcing Turquoise	1384	Archaeology @ About.com	10.1016/j.jas.2007.10.001	Journal of Archaeological Science	Anthropology
2008-03-25 13:07:10	Is there a limit on the number of species in a clade?	684	Greg Laden's Blog	10.1371/journal.pbio.0060071	PLoS Biology	Anthropology
2008-03-25 17:14:20	I do read papers that don&rsquo;t come out of David Baker&rsquo;s Lab	593	Plausible Accuracy	10.1073/pnas.0800256105	Proceedings of the National Academy of Sciences	Research / Scholarship
2008-03-25 18:09:19	Novel molecular bar-coding tech	886	Reportergene	10.1038/nbt1385	Nature Biotechnology	Biology
2008-03-25 23:12:37	bring &#039;em all together: cancer, stem cells, miRNAs	640	the skeptical alchemist	10.1126/science.1154040	Science	Biology
2008-03-26 00:01:53	Two folds for lymphotactin	935	Conformational Flux	10.1073/pnas.0709518105	Proceedings of the National Academy of Sciences	Biology
2008-03-26 11:30:53	Brain Differences in children with Autism: White Matter &ndash; Gray Matter	454	Translating Autism	10.1016/j.braindev.2007.11.006	Brain and Development	Psychology
2008-03-26 12:43:38	Experimental evidence of a single nano-graphene	509	Graphene Literature Reviews	10.1016/S0009-2614(01)01066-1	Chemical Physics Letters	Chemistry
2008-03-26 16:00:22	Chimpanzees take risks but bonobos play it safe	898	Not Exactly Rocket Science	10.1098/rsbl.2008.0081	Biology Letters	Biology
2008-03-26 16:00:23	Bdelloid rotifers - the world&#039;s most radiation-resistant animals	1389	Not Exactly Rocket Science	10.1073/pnas.0800966105	Proceedings of the National Academy of Sciences	Biology
2008-03-26 18:10:36	Entropy and epistasis	491	Mailund on the Internet	10.1038/sj.ejhg.5201921	European Journal of Human Genetics	Biology
2008-03-26 17:10:56	Simple Approach for High-Contrast Optical Imaging and Characterization of Graphene-Based Sheets	546	Graphene Literature Reviews	10.1021/nl0714177	Nano Letters	Chemistry
2008-03-26 21:02:47	Big Animals Make Small Animals More Abundant	86	Deep-Sea News	10.1016/j.dsr.2007.11.008	Deep Sea Research Part I: Oceanographic Research Papers	Biology
2008-03-26 23:00:17	Redirecting killers	682	Mystery Rays from Outer Space	10.1128/JVI.01812-07	Journal of Virology	Other
2008-03-27 07:13:10	More evidence that fear of snakes is hard-wired	790	BPS Research Digest	10.1111/j.1467-9280.2008.02081.x	Psychological Science	Psychology
2008-03-27 11:30:47	Physicians to Blame for Low Colon Cancer Screening Rates?	726	On The Wards	10.1001/archinte.168.6.625	Archives of Internal Medicine	Medicine
2008-03-27 18:03:29	A new Paleocene marine crocodile, Guarinisuchus munizi	1419	Laelaps	10.1098/rspb.2008.0110	Proceedings of the Royal Society B: Biological Sciences	Anthropology
2008-03-27 21:03:30	Early, somewhat controversial hominid walked like an Australopith	1264	Greg Laden's Blog	10.1126/science.1154197	Science	Anthropology
2008-03-27 22:00:58	DCD & not hastening death with opioids	821	Pallimed: a Hospice & Palliative Medicine Blog	10.1111/j.1600-6143.2007.02087.x	American Journal of Transplantation	Medicine
2008-03-28 06:05:53	How group cooperation varies between cultures	869	BPS Research Digest	10.1126/science.1153808	Science	Psychology
2008-03-28 07:00:13	Recurrence of Depression with Less Stress than First Episode?	427	Dr Shock MD PhD	10.1037/0021-843X.117.1.206	Journal of Abnormal Psychology	Medicine
2008-03-28 08:00:12	More insight on how we recognize faces (with cool videos!)	1205	Cognitive Daily	10.1068/p5515	Perception	Psychology
2008-03-28 08:02:16	Ice-free Arctic by the year 2030	554	Deep-Sea News	10.1029/2007GL029703	Geophysical Research Letters	Biology
2008-03-28 08:07:11	The Spread of Woo by Class - Or Why PZ Myers Should Go to Church	907	The Lay Scientist	10.1016/j.appdev.2007.12.002	Journal of Applied Developmental Psychology	Other
2008-03-28 08:10:58	Myxoma virus: From Rabbits to Cancer	821	The Times Microbial	10.1517/14712598.7.9.1415	Expert Opinion on Biological Therapy	Biology
2008-03-28 10:18:59	Brain Differences in children with Autism 2: Fusiform Gyrus	447	Translating Autism	10.1093/brain/awn033	Brain	Psychology
2008-03-28 12:21:47	Brain Differences in Autism 2: Fusiform Gyrus	460	Translating Autism	10.1093/brain/awn033	Brain	Psychology
2008-03-28 13:09:59	The Brain-Road Link: New Evidence on Cell Phones and Driving	1182	Brain Blogger	10.1037/0096-1523.31.1.122	Journal of Experimental Psychology: Human Perception and Performance	Medicine
2008-03-28 14:02:40	You can learn to be nice	1220	Greg Laden's Blog	10.1371/journal.pone.0001897	PLoS ONE	Anthropology
2008-03-28 18:11:30	from chance to function: the story of one gene (part II)	627	the skeptical alchemist	10.1083/jcb.200503078	The Journal of Cell Biology	Biology
2008-03-28 18:11:30	from chance to function: the story of one gene (part II)	627	the skeptical alchemist	10.1038/ncb0403-287	Nature Cell Biology	Biology
2008-03-28 21:05:07	When Do Leatherback Turtles Migrate South?	581	Dammit Jim!	10.1093/beheco/arm104	Behavioral Ecology	Biology
2008-03-29 02:09:06	Intergenerational fairness inattentively further away uprgulated confined to the serine 139 single instance.	67	farouche ombre	10.1073/pnas.0502082102	Proceedings of the National Academy of Sciences	Biology
2008-03-29 02:09:06	Intergenerational fairness inattentively further away uprgulated confined to the serine 139 single instance.	67	farouche ombre	10.1006/jmbi.2000.4365	Journal of Molecular Biology	Biology
2008-03-29 10:08:26	The Science of Premenstrual Syndrome (PMS)	1070	Brain Blogger	10.1038/sj.mp.4002030	Molecular Psychiatry	Medicine
2008-03-29 10:32:39	Teaching Abstinence-Only Sex Education=Dumb	539	Hominin Dental Anthropology	10.1363/4002708	Perspectives on Sexual and Reproductive Health	Anthropology
2008-03-29 13:02:20	A Deep Sea Mutualism in Response to Predation	704	Deep-Sea News	10.1016/j.jembe.2008.01.011	Journal of Experimental Marine Biology and Ecology	Biology
2008-03-29 14:00:11	A squid&#039;s beak is a marvel of biological engineering	1789	Not Exactly Rocket Science	10.1126/science.1154117	Science	Biology
2008-03-29 17:04:07	The Atapuerca Hyoids	1331	afarensis: Anthropology, Evolution, and Science	10.1016/j.jhevol.2007.07.006	Journal of Human Evolution	Anthropology
2008-03-29 18:01:43	Tony Blair Tastes Like Desiccated Coconut...	449	The Neurocritic	10.1038/nn1906	Nature Neuroscience	Biology
2008-03-30 11:08:09	Ignoring Natural Remedies	1045	Brain Blogger	10.1016/j.bbi.2007.10.013	Brain, Behavior, and Immunity	Medicine
2008-03-30 14:12:27	History&rsquo;s Top Brain Computation Insights: Day 26	341	Neurevolution	10.1098/rstb.2006.1934	Philosophical Transactions of the Royal Society B: Biological Sciences	Biology
2008-03-30 14:12:27	History&rsquo;s Top Brain Computation Insights: Day 26	341	Neurevolution	10.1126/science.1063736	Science	Biology
2008-03-30 20:34:24	Clinical Diagnosis of Rotator Cuff Disease	928	Orthopedic Physical Therapy	10.2106/JBJS.D.02335	The Journal of Bone and Joint Surgery	Medicine
2008-03-30 23:01:16	Long-range energetic coupling in a PDZ domain	589	Conformational Flux	10.1073/pnas.0711732105	Proceedings of the National Academy of Sciences	Biology
2008-03-30 23:01:16	Long-range energetic coupling in a PDZ domain	589	Conformational Flux	10.1016/j.jmb.2003.11.010	Journal of Molecular Biology	Biology
2008-03-31 00:01:21	Human beings: conformist sheep or ethical jugglers?	650	Monastic Musings	10.1207/s15327957pspr1001_1	Personality and Social Psychology Review	Social Science
2008-03-31 09:08:16	On the ethics of clinical trials of homeopathy in Third World countries	97	Science-Based Medicine	10.1089/acm.2006.12.723	The Journal of Alternative and Complementary Medicine	Medicine
2008-03-31 09:08:16	On the ethics of clinical trials of homeopathy in Third World countries	97	Science-Based Medicine	10.1089/acm.2007.0651	The Journal of Alternative and Complementary Medicine	Medicine
2008-03-31 10:00:25	Boto dolphins woo females with chat-up vines	1496	Not Exactly Rocket Science	10.1098/rsbl.2008.0067	Biology Letters	Biology
2008-03-31 10:07:40	Selling homeopathy to pediatricians	546	Respectful Insolence	10.1089/acm.2007.0651	The Journal of Alternative and Complementary Medicine	Medicine
2008-03-31 10:10:27	A teacher training program for children with Autism.	573	Translating Autism	10.1007/s10803-008-0561-y	Journal of Autism and Developmental Disorders	Psychology
2008-03-31 12:24:46	New Treatment Option for Difficult Diseases: Chronic Fatigue Syndrome and Fibromyalgia	1094	Brain Blogger	10.1300/J092v14n03_06	Journal of Chronic Fatigue Syndrome	Medicine
2008-03-31 13:11:38	Hey! Look! Science works! Zetia, not so much.	1188	denialism blog	10.1056/NEJMoa0800742	New England Journal of Medicine	Medicine
2008-03-31 13:11:38	Hey! Look! Science works! Zetia, not so much.	1188	denialism blog	10.1056/NEJMsa0801461	New England Journal of Medicine	Medicine
2008-03-31 13:23:56	The power of blobs on the brain	860	BPS Research Digest	10.1016/j.cognition.2007.07.017	Cognition	Psychology
2008-03-31 15:00:53	Do our feet deceive us more than our eyes do?	1059	Cognitive Daily	10.1068/p5041	Perception	Psychology
2008-03-31 16:19:03	Leveraging scientific data using the power of the semantic web: Who wants to start?	600	Plausible Accuracy	10.1371/journal.pcbi.1000037	PLoS Computational Biology	Research / Scholarship
2008-03-31 16:19:47	from chance to function: the story of one gene (part III)	514	the skeptical alchemist	10.1126/science.1124534	Science	Biology
2008-03-31 16:19:47	from chance to function: the story of one gene (part III)	514	the skeptical alchemist	10.1073/pnas.0608291103	Proceedings of the National Academy of Sciences	Biology
2008-04-01 07:08:22	Disentangling the SES-health correlation	954	Curving Normality	10.1016/j.jhealeco.2004.09.008	Journal of Health Economics	Social Science
2008-04-01 09:11:53	Androgenesis	688	Pondering Pikaia	10.1111/j.1558-5646.2008.00344.x	Evolution	Anthropology
2008-04-01 10:14:26	How young is too young to diagnose autism?	617	Translating Autism	10.1007/s10803-007-0427-8	Journal of Autism and Developmental Disorders	Psychology
2008-04-01 15:01:17	How do we decide whether to walk or run?	1318	Cognitive Daily	10.1016/S0301-0511(03)00024-3	Biological Psychology	Psychology
2008-04-01 16:10:38	New Anti-Cancer Drug for Aggressive Brain Tumors	1152	Brain Blogger	10.1371/journal.pmed.0050008	PLoS Medicine	Medicine
2008-04-01 16:00:43	A study of graphenes prepared by different methods: characterization, properties and solubilization.	691	Graphene Literature Reviews	10.1039/b716536f	Journal of Materials Chemistry	Chemistry
2008-04-01 16:31:12	Defect formation in graphene nanosheets by acid treatment: an x-ray absorption spectroscopy and density functional theory study	590	Graphene Literature Reviews	10.1088/0022-3727/41/6/062001	Journal of Physics D: Applied Physics	Chemistry
2008-04-01 15:08:00	Datasets in Virtual Screening: starting off on the right foot	542	The Curious Wavefunction	10.1007/s10822-007-9166-3	Journal of Computer-Aided Molecular Design	Biology
2008-04-02 10:15:11	Injury propensity among children with Autism Spectrum Disorders.	521	Translating Autism	10.1007/s10803-007-0426-9	Journal of Autism and Developmental Disorders	Psychology
2008-04-02 12:01:33	Intravital microscopy: Set &ldquo;Cool Factor&rdquo; to &ldquo;Extreme&rdquo;	712	Mystery Rays from Outer Space	10.1172/JCI34388	Journal of Clinical Investigation	Other
2008-04-02 12:22:32	Can grammar be sexist?	760	BPS Research Digest	10.1080/01690960701702035	Language and Cognitive Processes	Psychology
2008-04-02 13:00:56	Gene Environment Interaction and Depression	479	Dr Shock MD PhD	10.1017/S0954579407000491	Development and Psychopathology	Medicine
2008-04-02 17:01:09	Sound encoding in the rat: a lesson about sparse vs. dense encoding	1031	Pure Pedantry	10.1371/journal.pbio.0060016	PLoS Biology	Biology
2008-04-02 16:25:17	Highly oriented monolayer graphite formation on Pt(111) by a supersonic methane beam	547	Graphene Literature Reviews	10.1016/j.susc.2004.04.039	Surface Science	Chemistry
2008-04-02 18:00:56	Leukemia & ICU prognosis; More	1032	Pallimed: a Hospice & Palliative Medicine Blog	10.1002/cncr.23394	Cancer	Medicine
2008-04-02 18:02:16	BLI and cancer #1	445	Reportergene	10.1038/nprot.2008.32	Nature Protocols	Biology
2008-04-02 19:02:36	The message and the messenger	822	denialism blog	10.1001/jama.299.13.1561	JAMA: The Journal of the American Medical Association	Medicine
2008-04-02 21:00:08	Climate change knocked mammoths down, humans finished them off	1607	Not Exactly Rocket Science	10.1371/journal.pbio.0060079	PLoS Biology	Biology
2008-04-03 01:10:02	Nonsense trimers stable oligoadenylate integrants.	3	farouche ombre	10.1046/j.1423-0410.1998.7410021.x	Vox Sanguinis	Biology
2008-04-03 01:10:03	Reitrations deleteriously hitchhiked. But another group subsequently did.	5	farouche ombre	10.1074/jbc.M007908200	Journal of Biological Chemistry	Biology
2008-04-03 01:10:03	Reitrations deleteriously hitchhiked. But another group subsequently did.	5	farouche ombre	10.1006/jmbi.2000.4365	Journal of Molecular Biology	Biology
2008-04-03 10:23:03	High functioning autism vs. Asperger&rsquo;s: the VIQ PIQ myth?	474	Translating Autism	10.1007/s10803-007-0446-5	Journal of Autism and Developmental Disorders	Psychology
2008-04-03 15:14:14	Bayesian interaction mapping	612	Mailund on the Internet	10.1038/ng2110	Nature Genetics	Biology
2008-04-03 13:28:05	Drummer chimps	804	Miss Atomic Bomb	10.1159/000086023	Folia Primatologica	Physics
2008-04-03 16:00:12	&quot;Outing&quot; admired gays and lesbians may decrease prejudice	1318	Cognitive Daily	10.1521/soco.2008.26.1.112	Social Cognition	Psychology
2008-04-04 03:05:57	Functional MRI: Emerging Uses for Neurological Diseases - Part 2	1164	Brain Blogger	10.1073/pnas.87.24.9868	Proceedings of the National Academy of Sciences	Medicine
2008-04-04 03:05:57	Functional MRI: Emerging Uses for Neurological Diseases - Part 2	1164	Brain Blogger	10.1002/1531-8249(199904)45:43.0.CO;2-Q	Annals of Neurology	Medicine
2008-04-04 03:05:57	Functional MRI: Emerging Uses for Neurological Diseases - Part 2	1164	Brain Blogger	10.1016/j.pnpbp.2007.08.040	Progress in Neuro-Psychopharmacology and Biological Psychiatry	Medicine
2008-04-04 04:00:24	7 Drugs Attenuating Cognitive Side-effects of ECT?	437	Dr Shock MD PhD	10.1097/YCT.0b013e3181616c14	The Journal of ECT	Medicine
2008-04-04 10:11:55	Autism and family psychopathology: A Neuroprotective Effect?	602	Translating Autism	10.1007/s10803-007-0464-3	Journal of Autism and Developmental Disorders	Psychology
2008-04-04 14:36:31	Recombineering: A Practical Application of Phage Biology	493	The Times Microbial	10.1038/nmeth996	Nature Methods	Biology
2008-04-04 20:01:25	Do &quot;Lads Mags&quot; Cause Body Dysmorphic Disorder?	468	The Neurocritic	10.1016/j.paid.2008.01.023	Personality and Individual Differences	Biology
2008-04-05 10:34:14	Stroke Recovery Improves with Music	1040	Brain Blogger	10.1093/brain/awn013	Brain	Medicine
2008-04-05 17:06:15	Darwin and early American psychology	663	Advances in the History of Psychology	10.1177/0952695107086189	History of the Human Sciences	Psychology
2008-04-05 21:47:10	TKR: How much motion should we expect?	1253	Orthopedic Physical Therapy	10.1016/j.arth.2006.11.009	The Journal of Arthroplasty	Medicine
2008-06-03 08:37:52	Using seismic waves to image Earth&#039;s internal structure	658	Sismordia - Seismology at Concordia	10.1038/nature06583	Nature	Geosciences
2008-04-06 12:13:57	The elusive genetics of bipolar disorder	457	Genetic Future	10.1038/nature05911	Nature	Biology
2008-04-06 12:13:57	The elusive genetics of bipolar disorder	457	Genetic Future	10.1038/sj.mp.4002012	Molecular Psychiatry	Biology
2008-04-06 12:13:57	The elusive genetics of bipolar disorder	457	Genetic Future	10.1038/sj.mp.4002151	Molecular Psychiatry	Biology
2008-04-07 01:08:08	Giving bats credit for coffee	671	Pondering Pikaia	10.1126/science.1152944	Science	Anthropology
2008-04-07 01:08:08	Giving bats credit for coffee	671	Pondering Pikaia	10.1126/science.1153352	Science	Anthropology
2008-04-07 05:04:20	Do babies understand that things exist when they&#039;re out of sight, or don&#039;t they?	774	BPS Research Digest	10.1016/j.infbeh.2007.10.006	Infant Behavior and Development	Psychology
2008-04-07 14:02:24	Should you feed the birds?	1080	Greg Laden's Blog	10.1890/060152	Frontiers in Ecology and the Environment	Anthropology
2008-04-07 14:02:24	Should you feed the birds?	1080	Greg Laden's Blog	10.1098/rsbl.2007.0622	Biology Letters	Anthropology
2008-04-07 16:00:13	Atypical antipsychotics and Treatment Resistant Depression	459	Dr Shock MD PhD	10.1111/j.1600-0447.2007.01130.x	Acta Psychiatrica Scandinavica	Medicine
2008-04-07 17:00:14	Consonants tell us where words begin, what about vowels?	1110	Cognitive Daily	10.1111/j.1467-9280.2008.02059.x	Psychological Science	Psychology
2008-04-07 17:10:48	Runner&rsquo;s High Revealed	1026	Brain Blogger	10.1093/cercor/bhn013	Cerebral Cortex	Medicine
2008-04-07	Not looking for tail	616	NeuroDojo	10.1016/j.anbehav.2007.10.004	Animal Behaviour	Biology
2008-04-07 19:09:12	Phages With Horns?! What&#039;s Next?	480	The Times Microbial	10.1016/j.jmb.2007.02.046	Journal of Molecular Biology	Biology
2008-04-07 21:01:01	Did sexist white males cause the extinction of the wolly mammoth, or was it climate change?	1178	Greg Laden's Blog	10.1371/journal.pbio.0060079	PLoS Biology	Anthropology
2008-04-07 23:01:33	Does flexibility increase protein stability?	706	Conformational Flux	10.1021/bi702330t	Biochemistry	Biology
2008-04-07 23:03:53	Trying to Make Evolutionary Sense of Menopause	431	Neuroscientifically Challenged	10.1073/pnas.0711911105	Proceedings of the National Academy of Sciences	Psychology
2008-04-08 02:00:10	Automatic &quot;evolution machine&quot; creates more efficient enzymes on a microchip	1513	Not Exactly Rocket Science	10.1371/journal.pbio.0060085	PLoS Biology	Biology
2008-04-08 02:03:50	Critique on &ldquo;The position of Hippopotamidae within Cetartiodactyla&rdquo;	416	Darwin's Bulldogs	10.1073/pnas.0409518102	Proceedings of the National Academy of Sciences	Biology
2008-04-08 13:04:42	A new heterodont pterosaur	1201	Laelaps	10.1007/s00015-008-1252-6	Swiss Journal of Geosciences	Anthropology
2008-04-08 23:00:40	Dyslexia in Chinese Readers vs. English Readers	1340	Greg Laden's Blog	10.1073/pnas.0801750105	Proceedings of the National Academy of Sciences	Anthropology
2008-04-08 23:01:33	Isopods Cause Reproductive Death in Shrimp	703	The Other 95%	10.1017/S0025315408000684	Journal of the Marine Biological Association of the UK	Biology
2008-04-08 23:09:41	Compliment receptor type-3.	3	farouche ombre	10.1038/sj.onc.1208110	Oncogene	Biology
2008-04-08 22:56:00	Liveblogging the Molecular Evolution/Infectious Diseases Keystone Conference	305	Gramstain	10.1073/pnas.0703424104	Proceedings of the National Academy of Sciences	Biology
2008-04-09 10:11:10	Lads&#039; mags and feelings of physical inadequacy - single men most at risk	976	BPS Research Digest	10.1016/j.paid.2008.01.023	Personality and Individual Differences	Psychology
2008-04-09 10:13:59	Multiple Sclerosis: Nature, Nurture, or Something Else?	1132	Brain Blogger	10.1016/S1474-4422(08)70042-5	The Lancet Neurology	Medicine
2008-04-09 14:05:01	An ancient reptile challenges some modern hypotheses about molecularevolution rates	716	Darwin's Bulldogs	10.1016/j.tig.2007.12.002	Trends in Genetics	Biology
2008-04-09 20:03:38	Be nice to me or I might not talk to you. Or worse, maybe I will talk to you...	815	Greg Laden's Blog	10.1016/j.evolhumbehav.2007.07.002	Evolution and Human Behavior	Anthropology
2008-04-09 20:24:00	Large-scale effects of a nuclear war between India and Pakistan	499	The Curious Wavefunction	10.1073/pnas.0710058105	Proceedings of the National Academy of Sciences	Biology
2008-04-10 00:14:00	Day 1: Liveblogging the Molecular Evolution/Infectious Diseases Keystone Conference	312	Gramstain	10.1371/journal.pbio.0030300	PLoS Biology	Biology
2008-04-10 00:14:00	Day 1: Liveblogging the Molecular Evolution/Infectious Diseases Keystone Conference	312	Gramstain	10.1371/journal.ppat.0030131	PLoS Pathogens	Biology
2008-04-10 00:14:00	Day 1: Liveblogging the Molecular Evolution/Infectious Diseases Keystone Conference	312	Gramstain	10.1128/JVI.01926-07	Journal of Virology	Biology
2008-04-10 05:03:37	Magic trick reveals gaze direction and attention are not always linked	957	BPS Research Digest	10.1080/13506280701479750	Visual Cognition	Psychology
2008-04-10 08:08:34	Wild Bacteria That Eat Our Antibiotics? Of Course!	933	The Times Microbial	10.1126/science.1155157	Science	Biology
2008-04-10 10:15:22	Autism and Cholesterol: A possible link?	584	Translating Autism	10.1080/09540260801889062	International Review of Psychiatry	Psychology
2008-04-10 13:16:53	In Deed, Indeed - Compassion and Empathy	1069	Brain Blogger	10.1111/j.1467-6494.1987.tb00426.x	Journal of Personality	Medicine
2008-04-10 14:03:40	Remember when snakes had legs?	845	Darwin's Bulldogs	10.1038/nature04413	Nature	Biology
2008-04-10 14:03:40	Remember when snakes had legs?	845	Darwin's Bulldogs	10.1554/05-328.1	Evolution	Biology
2008-04-10 13:56:20	A Meat-Eating Neanderthal from Jonzac	793	A Very Remote Period Indeed	10.1016/j.jhevol.2008.02.007	Journal of Human Evolution	Anthropology
2008-04-10 18:59:00	Day 2: Liveblogging the Molecular Evolution/Infectious Diseases Keystone Conference	321	Gramstain	10.1073/pnas.0711573105	Proceedings of the National Academy of Sciences	Biology
2008-04-10 20:08:08	Stenine, Neostenine&hellip;	1039	TotallySynthetic	10.1021/ja800574m	Journal of the American Chemical Society	Chemistry
2008-04-11 01:00:34	Specialized Palliative Care is Not Effective...or Is It?	868	Pallimed: a Hospice & Palliative Medicine Blog	10.1001/jama.299.14.1698	JAMA: The Journal of the American Medical Association	Medicine
2008-04-11 05:03:16	Corporate integrity and retaliation by laid off staff	692	BPS Research Digest	10.1348/096317907X206848	Journal of Occupational and Organizational Psychology	Psychology
2008-04-11 06:09:19	Sham medicine works better if you care	36	BHA Science Group old	10.1136/British Medical Journal.39524.439618.25	British Medical Journal	Other
2008-04-11 10:00:11	Bacteria inspire drug that protects against radiation sickness	1588	Not Exactly Rocket Science	10.1126/science.1154986	Science	Biology
2008-04-11 10:00:12	When bacteria merge - two species are turning into one	1572	Not Exactly Rocket Science	10.1126/science.1155532	Science	Biology
2008-04-11 10:01:09	Phylogeny Friday -- 11 April 2008	960	evolgen	10.1371/journal.pone.0001942	PLoS ONE	Biology
2008-04-11 10:02:29	What could ground sloths hear?	1052	Laelaps	10.1671/0272-4634(2008)28[274:EOHCOP]2.0.CO;2	Journal of Vertebrate Paleontology	Anthropology
2008-04-11 13:01:28	Raw milk demand increases despite the risk	938	Aetiology	10.1016/j.jaci.2006.03.008	Journal of Allergy and Clinical Immunology	Biology
2008-04-11 14:18:26	A Fatty Acid Synthetase is Necessary for Active TB Infection	601	The Times Microbial	10.1073/pnas.0608654104	Proceedings of the National Academy of Sciences	Biology
2008-04-11 15:04:58	On Cellular Scaling Rules for Primate Brains	523	Darwin's Bulldogs	10.1073/pnas.0611396104	Proceedings of the National Academy of Sciences	Biology
2008-04-12 00:09:23	The phagocytosable function	8	farouche ombre	10.1002/cbdv.200490108	Chemistry and Biodiversity	Biology
2008-04-12 04:00:17	7 Reasons for placebo controlled trials in depression	462	Dr Shock MD PhD	10.1007/s00406-004-0555-5	European Archives of Psychiatry and Clinical Neuroscience	Medicine
2008-04-12 15:07:49	Diversity Arrays &ndash; rapidly finding sequence diversity in non-model organisms	1092	Uncommon Ground	10.1371/journal.pone.0001682	PLoS ONE	Biology
2008-04-13 06:07:31	Molecular and Cell Biology Carnival #1	346	the skeptical alchemist	10.1073/pnas.0608654104	Proceedings of the National Academy of Sciences	Biology
2008-04-13 06:07:31	Molecular and Cell Biology Carnival #1	346	the skeptical alchemist	10.1126/science.1154040	Science	Biology
2008-04-13 06:07:31	Molecular and Cell Biology Carnival #1	346	the skeptical alchemist	10.1073/pnas.0608291103	Proceedings of the National Academy of Sciences	Biology
2008-04-13 10:08:26	The story of the Hurricane: Rethinking the climate change connection	834	Class M	10.1175/BAMS-89-3-347	Bulletin of the American Meteorological Society	Geosciences
2008-04-13 14:01:57	Hydrothermal Vent Octopus Ladies Discovered	576	Deep-Sea News	10.1017/S0025315408000647	Journal of the Marine Biological Association of the UK	Biology
2008-04-13 23:05:26	Make some Oseltamivir with BMT	1253	The Chemblog	10.1002/anie.200800282	Angewandte Chemie International Edition	Chemistry
2008-04-14 10:18:58	Autism Treatments: Parent-Child Interaction Therapy.	565	Translating Autism	10.1007/s10803-008-0567-5	Journal of Autism and Developmental Disorders	Psychology
2008-04-14 11:00:20	Does &quot;counting your blessings&quot; really help?	1017	Cognitive Daily	10.1037/0022-3514.84.2.377	Journal of Personality and Social Psychology	Psychology
2008-04-04 16:55:00	Recombineering: A Practical Application of Phage Biology	731	The Times Microbial	10.1038/nmeth996	Nature Methods	Biology
2008-04-14 23:08:30	Reductive Evolution in Mycobacterium leprae	857	The Times Microbial	10.1038/35059006	Nature	Biology
2008-04-14 23:08:31	I&#039;ll Have My Bacteria Extra-CRISPR	794	The Times Microbial	10.1038/nrmicro1793	Nature Reviews Microbiology	Biology
2008-04-15 01:05:20	The Timing of Plaque Formation is a Critical Factor in Alzheimer&rsquo;s Dementia	1215	Brain Blogger	10.1038/nature06616	Nature	Medicine
2008-04-15 01:07:58	XRCC2 Retention and C5 loss evidence by several lines of reasoning.	3	farouche ombre	10.1093/nar/gkl705	Nucleic Acids Research	Biology
2008-04-15 01:07:59	Proximal conditional regression Xrcc backness to XRCC frontness incompatibility.	3	farouche ombre	10.1134/S000629790708010X	Biochemistry (Moscow)	Biology
2008-04-15 06:00:39	25% of Medical women students experience sexual harassment	376	Dr Shock MD PhD	10.1111/j.1365-2923.2007.02935.x	Medical Education	Medicine
2008-04-15 06:05:11	Fold your arms to boost your performance	565	BPS Research Digest	10.1002/ejsp.444	European Journal of Social Psychology	Psychology
2008-04-17 09:22:26	Cold Data on the Cold Meds	370	Momma Data	10.1542/peds.2007-3638	PEDIATRICS	Psychology
2008-04-15 10:10:10	Nuts Over Nuts	353	Momma Data	10.1542/peds.2007-0350	PEDIATRICS	Psychology
2008-04-15 15:00:41	How body movements can help with arithmetic	931	Cognitive Daily	10.1037/0278-7393.33.4.747	Journal of Experimental Psychology: Learning, Memory, and Cognition	Psychology
2008-04-15 15:03:50	Elephants Were Aquatic	1136	Greg Laden's Blog	10.1073/pnas.0800884105	Proceedings of the National Academy of Sciences	Anthropology
2008-04-15 20:06:23	The Use of Nanoparticle Coated Liquid Mirrors for Astronomical Use on the Moon	795	Angry Astronomer	10.1038/nature05909	Nature	Astronomy
2008-04-15 20:06:23	The Use of Nanoparticle Coated Liquid Mirrors for Astronomical Use on the Moon	795	Angry Astronomer	10.1051/0004-6361:20034474	Astronomy and Astrophysics	Astronomy
2008-04-15 20:06:23	The Use of Nanoparticle Coated Liquid Mirrors for Astronomical Use on the Moon	795	Angry Astronomer	10.1086/526539	Publications of the Astronomical Society of the Pacific	Astronomy
2008-04-16 05:03:43	Parents&#039; socioeconomic status is associated with the way their children&#039;s brains respond to rhyme	781	BPS Research Digest	10.1016/j.neuroimage.2008.01.021	NeuroImage	Psychology
2008-04-21 09:29:54	Autism and social perception: The possible role of attention	583	Translating Autism	10.1007/s10803-008-0570-x	Journal of Autism and Developmental Disorders	Psychology
2008-04-16 12:06:23	Testosterone, Cortisol and Market Behavior	1114	Pure Pedantry	10.1073/pnas.0704025105	Proceedings of the National Academy of Sciences	Biology
2008-04-16 14:00:57	Testosterone-fuelled traders make higher profits	1564	Not Exactly Rocket Science	10.1073/pnas.0704025105	Proceedings of the National Academy of Sciences	Biology
2008-04-16 14:00:58	Unconscious brain activity shapes our decisions	1564	Not Exactly Rocket Science	10.1038/nn.2112	Nature Neuroscience	Biology
2008-04-17 00:00:22	How does alum adjuvant work?	741	Mystery Rays from Outer Space	10.1084/jem.20071087	Journal of Experimental Medicine	Other
2008-04-17 06:03:37	Get bigger brains to live (and make babies) longer	604	Darwin's Bulldogs	10.1016/j.jhevol.2007.08.012	Journal of Human Evolution	Biology
2008-04-17 11:04:17	How big was that asteroid? The latest geochemist/geophysicist smackdown	1316	Highly Allochthonous	10.1126/science.1152860	Science	Geosciences
2008-04-25 10:47:38	A micro history of the recent mercury autism controversy.	512	Translating Autism	10.1177/0883073808314647	Journal of Child Neurology	Psychology
2008-04-25 10:47:38	A micro history of the recent mercury autism controversy.	512	Translating Autism	10.1177/0883073808314718	Journal of Child Neurology	Psychology
2008-04-18 12:17:28	Libet Redux: Free will takes another hammering	493	BPS Research Digest	10.1038/nn.2112	Nature Neuroscience	Psychology
2008-04-18 18:02:19	Rapid evolution of lizards in the Adriatic	835	Conformational Flux	10.1073/pnas.0711998105	Proceedings of the National Academy of Sciences	Biology
2008-04-19 07:08:08	Diagnosis of Patellar Malalignment: A Work in Progress...	1080	Orthopedic Physical Therapy	10.2519/jospt.2007.2281	Journal of Orthopaedic and Sports Physical Therapy	Medicine
2008-04-18 23:46:28	The Centralization Phenomenon: Prevalence and Predictive Value	1142	Orthopedic Physical Therapy	10.2519/jospt.2008.2596	Journal of Orthopaedic and Sports Physical Therapy	Medicine
2008-04-19 17:02:05	The dimer interface of PhoQ	469	Conformational Flux	10.1016/j.jmb.2008.04.023	Journal of Molecular Biology	Biology
2008-04-19 16:19:00	Lure(d) into listening?	509	Music Matters	10.1177/0305735691192002	Psychology of Music	Psychology
2008-04-20 11:06:16	Preteens Feel the Effects of Mom&rsquo;s Pregnancy Bad Habits	960	Brain Blogger	10.1542/peds.2007-1399	PEDIATRICS	Medicine
2008-04-20 12:04:04	Watson&#039;s Genome	994	evolgen	10.1038/nature06884	Nature	Biology
2008-04-20 23:00:13	Immune evasion of CD1	804	Mystery Rays from Outer Space	10.1128/JVI.01447-07	Journal of Virology	Other
2008-04-21 00:09:03	LIG a protein family not a domain.	3	farouche ombre	10.1074/jbc.M602289200	Journal of Biological Chemistry	Biology
2008-04-21 00:09:03	LIG a protein family not a domain.	3	farouche ombre	10.1016/S0166-6851(01)00272-9	Molecular and Biochemical Parasitology	Biology
2008-04-21 00:09:03	LIG a protein family not a domain.	3	farouche ombre	10.1016/j.dnarep.2005.06.014	DNA Repair	Biology
2008-04-21 03:09:35	Did disease stop science developing outside Europe?	66	BHA Science Group old	10.1098/rspb.2008.0094	Proceedings of the Royal Society B: Biological Sciences	Other
2008-04-21 06:00:22	Light Affects Mood and Performance during Computer Gaming	435	Dr Shock MD PhD	10.1089/cpb.2007.0006	CyberPsychology	Medicine
2008-04-21 17:18:40	jModelTest	466	Blind.Scientist	10.1093/molbev/msn083	Molecular Biology and Evolution	Biology
2008-04-21 17:23:58	RAS is regulated by miRNAs	399	the skeptical alchemist	10.1016/j.cell.2005.01.014	Cell	Biology
2008-04-21 18:08:02	Autism and Cerebellar Differences?	472	Translating Autism	10.1017/S1355617708080594	Journal of the International Neuropsychological Society	Psychology
2008-04-21 23:04:50	The Serotonin Hypothesis and Neurogenesis	568	Neuroscientifically Challenged	10.1126/science.1150516	Science	Psychology
2008-04-22 02:07:40	OKAZAKI FRAGMENT.	11	farouche ombre	10.1016/S1097-2765(00)80147-1	Molecular Cell	Biology
2008-04-22 08:09:53	Too much religion is bad for your wealth	70	BHA Science Group old	10.1086/525506	American Journal of Sociology	Other
2008-04-22	Quantum Computing in Diamond	1479	Uncertain Principles	10.1126/science.1139831	Science	Physics
2008-04-22 11:06:19	Amphibious Elephant Ancestors	1307	Laelaps	10.1073/pnas.0800884105	Proceedings of the National Academy of Sciences	Anthropology
2008-04-22 16:00:11	Changing belief in free will can cause students to cheat	802	Cognitive Daily	10.1111/j.1467-9280.2008.02045.x	Psychological Science	Psychology
2008-04-22 17:09:17	Cancer Fighting Bacteria	480	Dammit Jim!	10.1016/j.jmb.2005.10.076	Journal of Molecular Biology	Biology
2008-04-22 21:01:45	Is in-cell NMR feasible?	676	Conformational Flux	10.1021/ja801020z	Journal of the American Chemical Society	Biology
2008-04-22 22:00:37	Morphine vs fentanyl vs methadone; More	830	Pallimed: a Hospice & Palliative Medicine Blog	10.1016/j.ejpain.2008.01.013	European Journal of Pain	Medicine
2008-04-22 23:04:19	A Bird&#039;s Way Up	691	Darwin's Bulldogs	10.1641/0006-3568(2006)056[0437:WUIHAW]2.0.CO;2	BioScience	Biology
2008-04-22 23:04:19	A Bird&#039;s Way Up	691	Darwin's Bulldogs	10.1038/nature06517	Nature	Biology
2008-04-22 22:10:00	It&#039;s Clay Time: The Origins of &quot;Silicon-Based&quot; Life	503	The Curious Wavefunction	10.1002/chem.200701215	Chemistry - A European Journal	Biology
2008-04-23 05:03:25	Measuring psychopathy in children and teenagers	743	BPS Research Digest	10.1111/j.1475-3588.2008.00483.x	Child and Adolescent Mental Health	Psychology
2008-04-23 09:36:26	Autism and the gender gap	407	Translating Autism	10.1007/s10803-008-0558-6	Journal of Autism and Developmental Disorders	Psychology
2008-04-23 16:01:38	Chinese and Western dyslexics have different affected brain regions	1197	Pure Pedantry	10.1073/pnas.0801750105	Proceedings of the National Academy of Sciences	Biology
2008-04-23 17:01:21	Rapid Evolution Driven by Invasion into New Habitats	1167	Living the Scientific Life (Scientist, Interrupted)	10.1073/pnas.0711998105	Proceedings of the National Academy of Sciences	Physics
2008-04-23 22:14:12	Ligase IV tightness at breakeage junction LIF1	6	farouche ombre	10.1016/j.dnarep.2007.04.014	DNA Repair	Biology
2008-04-23 22:14:12	Ligase IV tightness at breakeage junction LIF1	6	farouche ombre	10.1128/MCB.25.24.10782-10790.2005	Molecular and Cellular Biology	Biology
2008-04-24 05:00:10	Cocaine addiction, web based information useless	414	Dr Shock MD PhD	10.1016/j.pec.2008.03.002	Patient Education and Counseling	Medicine
2008-04-24 05:03:41	&quot;It&#039;s beneath me&quot;: How dominant personalities are biased towards the vertical	775	BPS Research Digest	10.1111/j.1467-9280.2008.02093.x	Psychological Science	Psychology
2008-04-24 07:02:40	Wise-guy on PET, Part 2	482	The Neurocritic	10.1523/JNEUROSCI.5257-06.2007	Journal of Neuroscience	Biology
2008-04-24 07:02:40	Wise-guy on PET, Part 2	482	The Neurocritic	10.1523/JNEUROSCI.0559-06.2006	Journal of Neuroscience	Biology
2008-04-24 16:00:12	Violent video games and desensitization	933	Cognitive Daily	10.1016/j.jesp.2006.05.003	Journal of Experimental Social Psychology	Psychology
2008-04-24 20:02:49	Hunting water in the lipocalin drylands	488	Conformational Flux	10.1073/pnas.0709844105	Proceedings of the National Academy of Sciences	Biology
2008-04-25 09:11:08	Breakfast, Other Bites, and Baby Boys: Preconception Diet Matters	474	Momma Data	10.1098/rspb.2008.0105	Proceedings of the Royal Society B: Biological Sciences	Psychology
2008-04-25 06:02:13	I have to praise you like I should	666	The Neurocritic	10.1016/j.neuron.2008.03.020	Neuron	Biology
2008-04-25 09:00:24	Vaccinia virus tricks its way into hosts by mimicking dead cells	1564	Not Exactly Rocket Science	10.1126/science.1155164	Science	Biology
2008-04-25 09:00:25	When learning maths, abstract symbols work better than real-world examples	1458	Not Exactly Rocket Science	10.1126/science.1154659	Science	Biology
2008-04-25 09:00:26	Beetles transform Canadian forest from carbon sink into carbon source	1555	Not Exactly Rocket Science	10.1038/nature06777	Nature	Biology
2008-04-25 09:23:03	Mood Lighting for Gaming	718	World of Psychology	10.1089/cpb.2007.0006	CyberPsychology	Biology
2008-05-05 09:33:40	Mercury Exposure and Autism: Should you check for nearby power plants?	388	Translating Autism	10.1016/j.healthplace.2008.02.001	Health	Psychology
2008-04-25 11:02:43	Phylogeny Friday -- 25 April 2008	1050	evolgen	10.1126/science.1154284	Science	Biology
2008-04-25 11:05:18	Restating the obvious	478	Laelaps	10.1126/science.1154284	Science	Anthropology
2008-04-25 12:02:29	New Research on How Visual Memory Works	1241	Greg Laden's Blog	10.1016/j.neuron.2008.02.022	Neuron	Anthropology
2008-04-23 06:55:00	It ain&#039;t what you do, it&#039;s the way that you do it.	282	Navier Stalks	10.1073/pnas.0711525105	Proceedings of the National Academy of Sciences	Biology
2008-04-25 19:01:04	T. rex: A Glorified Chicken (But You Already Knew That)	1159	Living the Scientific Life (Scientist, Interrupted)	10.1126/science.1154284	Science	Physics
2008-04-26 15:00:53	New Hominid Fossil from Tanzania	1038	Greg Laden's Blog	10.1016/j.jhevol.2008.02.002	Journal of Human Evolution	Anthropology
2008-04-27 01:09:41	Nanomachines in the duplex loop RAD50-3/M/N.	3	farouche ombre	10.1269/jrr.07029	Journal of Radiation Research	Biology
2008-04-27 01:09:42	Impaired and normal MRE-11 when intrachromosomal epistasis is exposed and abrogated.	3	farouche ombre	10.1128/MCB.21.6.2184-2191.2001	Molecular and Cellular Biology	Biology
2008-04-27 18:01:03	Trends in Inequality of Mortality in the U.S.	1122	Greg Laden's Blog	10.1371/journal.pmed.0050066	PLoS Medicine	Anthropology
2008-04-27 19:01:41	Ancient Soft Parts: Dinosaur and Elephant Tales	1267	Greg Laden's Blog	10.1126/science.1154284	Science	Anthropology
2008-04-28 04:03:24	Evolution by Song	965	Darwin's Bulldogs	10.1111/j.1420-9101.2007.01499.x	Journal of Evolutionary Biology	Biology
2008-04-28 04:03:25	Are facial expressions hereditary within a family?	1077	Darwin's Bulldogs	10.1073/pnas.0607551103	Proceedings of the National Academy of Sciences	Biology
2008-04-28 05:03:20	Benefits of invading exotic organisms in a marine environment	802	Darwin's Bulldogs	10.1111/j.1365-2699.2006.01632.x	Journal of Biogeography	Biology
2008-04-28 05:03:45	Living with chronic fatigue syndrome	710	BPS Research Digest	10.1080/08870440701757393	Psychology	Psychology
2008-04-28 06:00:11	Computer Based Psychotherapy	513	Dr Shock MD PhD	10.1192/bjp.bp.107.041152	The British Journal of Psychiatry	Medicine
2008-04-28 09:58:02	Perception of voice gender in high functioning autism	331	Translating Autism	10.1007/s10803-008-0572-8	Journal of Autism and Developmental Disorders	Psychology
2008-04-28 11:21:28	Killer Anti-Oxidant Vitamins: When Excess Could Be Exceedingly Dangerous	1013	Brain Blogger	10.1164/rccm.200711-1681ED	American Journal of Respiratory and Critical Care Medicine	Medicine
2008-04-28 11:21:28	Killer Anti-Oxidant Vitamins: When Excess Could Be Exceedingly Dangerous	1013	Brain Blogger	10.1016/j.accreview.2005.04.017	ACC Current Journal Review	Medicine
2008-04-28 13:01:11	Clovis, Black Mats, and Extra-Terrestrials	1310	Archaeology @ About.com	10.1006/qres.1997.1959	Quaternary Research	Anthropology
2008-04-28 13:01:20	Elementary Dr Watson	725	Mystery Rays from Outer Space	10.1371/journal.ppat.1000050	PLoS Pathogens	Other
2008-04-28 16:04:37	Finding History in the Genome	250	OpenHelix Blog	10.1016/j.ajhg.2008.01.020	The American Journal of Human Genetics	Biology
2008-04-28	Using colour without seeing colour	857	NeuroDojo	10.1007/s00359-008-0332-4	Journal of Comparative Physiology A	Biology
2008-04-28 17:16:26	A sense for rhythm? (Part 3)	590	Music Matters	10.1111/j.0956-7976.2005.00779.x	Psychological Science	Psychology
2008-04-28 21:31:00	Worming Your Way to the End &ndash;Smart Drugs For Schizophrenia	548	Stimulating Aliquot	10.1176/appi.ajp.2008.07071135	American Journal of Psychiatry	Biology
2008-04-29 04:00:10	Personality of Online Game Players	538	Dr Shock MD PhD	10.1089/cpb.2007.0064	CyberPsychology	Medicine
2008-04-29 08:07:10	Lots of genes influence height variation in humans	1984	Uncommon Ground	10.1038/ng0508-489	Nature Genetics	Biology
2008-04-29 08:07:10	Lots of genes influence height variation in humans	1984	Uncommon Ground	10.1038/ng.121	Nature Genetics	Biology
2008-04-29 08:07:10	Lots of genes influence height variation in humans	1984	Uncommon Ground	10.1038/ng.125	Nature Genetics	Biology
2008-04-29 08:07:10	Lots of genes influence height variation in humans	1984	Uncommon Ground	10.1038/ng.122	Nature Genetics	Biology
2008-04-29 16:00:15	With a little training, we can recognize other races as well as our own	905	Cognitive Daily	10.1068/p5499	Perception	Psychology
2008-04-30 05:00:11	Alzheimer Severity and Prevalence of Depression Not Associated	365	Dr Shock MD PhD	10.1002/gps.1809	International Journal of Geriatric Psychiatry	Medicine
2008-04-30 10:06:03	Robust australopithecines and masticatory overkill	1301	Laelaps	10.1371/journal.pone.0002044	PLoS ONE	Anthropology
2008-05-01 01:08:49	The Non-linear biochemistry of MLH1.	5	farouche ombre	10.1002/cncr.21992	Cancer	Biology
2008-05-01 09:10:23	Why climate change is so tricky to cover	865	Class M	10.1038/nature06921	Nature	Geosciences
2008-05-01 09:48:58	Predicting insecticide resistance	827	Darwin's Bulldogs	10.1098/rstb.1998.0325	Philosophical Transactions of the Royal Society B: Biological Sciences	Biology
2008-05-01 10:41:10	Did chimpanzees learn tool use from humans, or did humans learn fromchimpanzees?	856	Darwin's Bulldogs	10.1073/pnas.0607909104	Proceedings of the National Academy of Sciences	Biology
2008-05-01 12:23:11	Wait! It&#039;s not mercury in vaccines! It&#039;s mercury from coal burning power plants that causes autism! I&#039;m so confused...	1229	Respectful Insolence	10.1016/j.healthplace.2004.11.005	Health & Place	Medicine
2008-05-01 12:23:11	Wait! It&#039;s not mercury in vaccines! It&#039;s mercury from coal burning power plants that causes autism! I&#039;m so confused...	1229	Respectful Insolence	10.1016/j.healthplace.2008.02.001	Health & Place	Medicine
2008-05-01 16:02:19	A Genetic Variation May Hide Steroid Abuse	905	Pure Pedantry	10.1210/jc.2008-0218	Journal of Clinical Endocrinology	Biology
2008-05-02 06:05:07	It matters how much blood video games have in them	808	BPS Research Digest	10.1016/j.jesp.2007.10.003	Journal of Experimental Social Psychology	Psychology
2008-05-02 06:05:09	The price of thinking &quot;It would have been worse under Saddam&quot;	656	BPS Research Digest	10.1016/j.jesp.2007.03.005	Journal of Experimental Social Psychology	Psychology
2008-05-02 11:04:02	Pied babbler sentinels keep watch while others stuff their face	1015	Laelaps	10.1016/j.cub.2008.02.078	Current Biology	Anthropology
2008-05-02 09:38:50	Acetaminophen use and Autism.	491	Translating Autism	10.1177/1362361307089518	Autism	Psychology
2008-05-02 11:15:13	Nice guys finish first - in group selection, at least	36	BHA Science Group old	10.1037/1089-2699.12.1.17	Group Dynamics: Theory, Research, and Practice	Other
2008-05-02 13:16:53	scitech: Copy Number Variations in Human Disease	501	Idaho Spuds	10.1038/nature05329	Nature	Biology
2008-05-02 15:09:14	Are You Depressed Because You&rsquo;re Introverted?	1031	Brain Blogger	10.1111/j.1467-9280.2008.02068.x	Psychological Science	Medicine
2008-05-02 15:09:21	An MCMC-EM algorithm for statistical analysis of DNA evolution with neighbour-dependent substitution rates	601	Mailund on the Internet	10.1198/106186008X289010	Journal of Computational	Biology
2008-05-02 18:10:14	DNA adds some &#039;mussel&#039; to conservation efforts	443	monofilia.org	10.1111/j.1755-0998.2008.02108.x	Molecular Ecology Resources	Biology
2008-05-03 14:00:06	Dogs and devils &ndash; the rise of the contagious cancers	1295	Not Exactly Rocket Science	10.1073/pnas.0704580104	Proceedings of the National Academy of Sciences	Biology
2008-05-03 14:00:06	Dogs and devils &ndash; the rise of the contagious cancers	1295	Not Exactly Rocket Science	10.1016/j.cell.2006.05.051	Cell	Biology
2008-05-03 14:00:06	Dogs and devils &ndash; the rise of the contagious cancers	1295	Not Exactly Rocket Science	10.1038/439549a	Nature	Biology
2008-05-04 01:07:30	The half life axis of IGFBP-3.	3	farouche ombre	10.1038/sj.bjc.6604180	British Journal of Cancer	Biology
2008-05-04 05:05:35	From Teeth To Baleen	424	Dispelled	10.1080/10635150701884632	Systematic Biology	Biology
2008-05-04 11:07:14	Domestic Violence and Executive Dysfunction	1057	Brain Blogger	10.1097/01.HTR.0000314525.93381.69	Journal of Head Trauma Rehabilitation	Medicine
2008-05-04 11:07:14	Domestic Violence and Executive Dysfunction	1057	Brain Blogger	10.1016/j.bbr.2007.10.011	Behavioural Brain Research	Medicine
2008-05-04 11:07:14	Domestic Violence and Executive Dysfunction	1057	Brain Blogger	10.1007/s00406-008-0811-1	European Archives of Psychiatry and Clinical Neuroscience	Medicine
2008-05-04 11:07:14	Domestic Violence and Executive Dysfunction	1057	Brain Blogger	10.1177/1077801207312396	Violence Against Women	Medicine
2008-05-05 04:00:17	More Agressive People Play The Game More Violently	417	Dr Shock MD PhD	10.1089/cpb.2007.0026	CyberPsychology	Medicine
2008-05-05 09:06:29	Mercury emissions from coal-burning power plants and autism: Is there a correlation?	460	Science-Based Medicine	10.1016/j.healthplace.2004.11.005	Health & Place	Medicine
2008-05-05 09:06:29	Mercury emissions from coal-burning power plants and autism: Is there a correlation?	460	Science-Based Medicine	10.1016/j.healthplace.2008.02.001	Health	Medicine
2008-05-05 09:06:29	Mercury emissions from coal-burning power plants and autism: Is there a correlation?	460	Science-Based Medicine	10.1136/adc.2004.062083	Archives of Disease in Childhood	Medicine
2008-05-05 11:10:42	Generalized Anxiety Disorder: The Mind/Body Connection	1099	Brain Blogger	10.1001/archinte.166.19.2109	Archives of Internal Medicine	Medicine
2008-05-05 14:09:17	Autism and Inhibition of Return - A note about sample size	423	Translating Autism	10.1177/1362361307088754	Autism	Psychology
2008-05-05 16:00:19	Non-musicians can identify minor-key tunes, but only when labeled &quot;sad&quot;	1019	Cognitive Daily	10.1525/mp.2008.25.3.181	Music Perception	Psychology
2008-05-05 19:01:35	Orcas and Oil	734	Deep-Sea News	10.3354/meps07273	Marine Ecology Progress Series	Biology
2008-05-05 19:06:51	For crying out loud...	668	Pondering Pikaia	10.1371/journal.pone.0002036	PLoS ONE	Anthropology
2008-05-05 21:00:12	Making sense of obesity genes	889	Not Exactly Rocket Science	10.1038/ng.140	Nature Genetics	Biology
2008-05-05 21:00:12	Fat cell number is set in childhood and stays constant in adulthood	1558	Not Exactly Rocket Science	10.1038/nature06902	Nature	Biology
2008-05-05 21:00:13	Dogs and devils - the rise of the contagious cancers	1251	Not Exactly Rocket Science	10.1073/pnas.0704580104	Proceedings of the National Academy of Sciences	Biology
2008-05-05 21:00:13	Dogs and devils - the rise of the contagious cancers	1251	Not Exactly Rocket Science	10.1016/j.cell.2006.05.051	Cell	Biology
2008-05-05 21:00:13	Dogs and devils - the rise of the contagious cancers	1251	Not Exactly Rocket Science	10.1038/439549a	Nature	Biology
2008-05-05 21:00:13	Sexy jumping spiders court females with ultraviolet patches	1490	Not Exactly Rocket Science	10.1016/j.cub.2008.04.020	Current Biology	Biology
2008-05-05 21:00:14	Single memory training task improves overall problem-solving intelligence	1578	Not Exactly Rocket Science	10.1073/pnas.0801268105	Proceedings of the National Academy of Sciences	Biology
2008-05-05 21:00:14	Enormous bacterium uses thousands of genome copies to its advantage	1487	Not Exactly Rocket Science	10.1073/pnas.0707522105	Proceedings of the National Academy of Sciences	Biology
2008-05-05 21:55:00	Hexacyclinol as a test case: ab initio C13 chemical shift prediction	458	The Curious Wavefunction	10.1021/np0705918	Journal of Natural Products	Biology
2008-05-06 05:05:14	War and Mental Health in Lebanon (or &quot;Still Happier than Americans&quot;)	1155	The Lay Scientist	10.1371/journal.pmed.0050061	PLoS Medicine	Other
2008-05-06 05:05:14	War and Mental Health in Lebanon (or &quot;Still Happier than Americans&quot;)	1155	The Lay Scientist	10.1159/000091772	Psychotherapy and Psychosomatics	Other
2008-05-06 06:05:08	Space is compressed by a fast turn of your head	754	BPS Research Digest	10.1073/pnas.0710837105	Proceedings of the National Academy of Sciences	Psychology
2008-05-06 12:03:18	Evolutionary Genetics of Canine Population Structure	1137	Greg Laden's Blog	10.1371/journal.pone.0001324	PLoS ONE	Anthropology
2008-05-07 03:00:09	Elderly Refuse Clinical Trials	371	Dr Shock MD PhD	10.1002/gps.1771	International Journal of Geriatric Psychiatry	Medicine
2008-05-07 01:24:00	Beer Goggles and Strobing Lights: What Your Brain Thinks About Alcohol	560	Stimulating Aliquot	10.1523/JNEUROSCI.0086-08.2008	Journal of Neuroscience	Biology
2008-05-07 06:06:23	Burma - An Early Warning from Science was Ignored	958	The Lay Scientist	10.1016/j.cub.2005.06.008	Current Biology	Other
2008-05-07 08:01:38	Neuro-Gov	425	The Neurocritic	10.1196/annals.1412.002	Annals of the New York Academy of Sciences	Biology
2008-05-07 08:01:38	Neuro-Gov	425	The Neurocritic	10.1177/0002764297041001003	American Behavioral Scientist	Biology
2008-05-07 10:02:16	Tip of the Week: Introduction to ENCODE	257	OpenHelix Blog	10.1126/science.1105136	Science	Biology
2008-05-09 08:38:16	Autism and Parental Psychiatric Disorders	453	Translating Autism	10.1542/peds.2007-2296	PEDIATRICS	Psychology
2008-05-07 12:14:18	Extremist Muslim Doctors Do More Than Heal	633	Brain Blogger	10.1136/British Medical Journal.39282.655035.4E	British Medical Journal	Medicine
2008-05-07 12:14:35	Combining alignment inference and phylogenetic footprinting	544	Mailund on the Internet	10.1093/bioinformatics/btn104	Bioinformatics	Biology
2008-05-07 12:19:01	A (legitimate?) Canada Carbon	862	Carbon-Based Curiosities	10.1021/ja710423d	Journal of the American Chemical Society	Chemistry
2008-05-07 16:00:08	When is it okay to lie? Teens answer	1224	Cognitive Daily	10.1111/j.1467-8624.2007.01017.x	Child Development	Psychology
2008-05-07 17:16:02	HistoMag: Nanomaterials in Medical Physics	44	Physiology physics woven fine	10.1002/cyto.a.20173	Cytometry Part A	Biology
2008-05-07 22:10:12	Cheracterized ALP populations with exon 6 and an empty vector.	4	farouche ombre	10.1016/j.yexcr.2005.12.036	Experimental Cell Research	Biology
2008-05-08 00:00:12	More HERVs	668	Mystery Rays from Outer Space	10.1371/journal.ppat.0030165	PLoS Pathogens	Other
2008-05-08 04:00:18	rTMS not Effective for Depression	396	Dr Shock MD PhD	10.1017/S0033291707001663	Psychological Medicine	Medicine
2008-05-08 04:00:18	rTMS not Effective for Depression	396	Dr Shock MD PhD	10.1017/S0033291707001651	Psychological Medicine	Medicine
2008-05-08 05:03:18	Hearing music that isn&#039;t there	737	BPS Research Digest	10.1111/j.1601-5215.2007.00255.x	Acta Neuropsychiatrica	Psychology
2008-05-08 08:00:57	Peaceful acceptance of cancer; Chemo neuropathy; &#039;Slow medicine&#039;	950	Pallimed: a Hospice & Palliative Medicine Blog	10.1002/cncr.23476	Cancer	Medicine
2008-05-08 10:11:44	When popularity outpaces science in surgery	786	Respectful Insolence	10.1111/j.1463-1318.2007.01448.x	Colorectal Disease	Medicine
2008-05-22 18:13:04	Congratulations, sir... it&#039;s a platypus	878	Miss Atomic Bomb	10.1038/453138a	Nature	Physics
2008-05-08 22:07:10	Brittle Stars on Acid - A Really Bad Trip	104	The Other 95%	10.1098/rspb.2008.0343	Proceedings of the Royal Society B: Biological Sciences	Biology
2008-05-09 05:03:36	Are people with borderline personality really more empathic?	735	BPS Research Digest	10.1016/j.jrp.2007.05.008	Journal of Research in Personality	Psychology
2008-05-09 09:09:39	Platypus Genome Sequenced	404	Dispelled	10.1038/nature06936	Nature	Biology
2008-05-09 09:26:12	Autism Regression: A prevalence study	403	Translating Autism	10.1007/s10803-008-0571-9	Journal of Autism and Developmental Disorders	Psychology
2008-05-09 12:05:19	The weird and wonderful platypus genome	533	monofilia.org	10.1038/nature06936	Nature	Biology
2008-05-09 14:03:53	Double dissociation of sound localization and identification in the auditory cortex of cats	975	Pure Pedantry	10.1038/nn.2108	Nature Neuroscience	Biology
2008-05-09 17:00:21	Rats succumb to peer pressure too	1462	Not Exactly Rocket Science	10.1016/j.anbehav.2007.11.012	Animal Behaviour	Biology
2008-06-13 14:27:35	Some questions about the &#039;megatsunami chevrons&#039;: addendum	715	Hindered Settling	10.1130/GSAT01801GW.1	GSA Today	Geosciences
2008-06-13 14:27:35	Some questions about the &#039;megatsunami chevrons&#039;: addendum	715	Hindered Settling	10.1073/pnas.0706977104	Proceedings of the National Academy of Sciences	Geosciences
2008-05-10 14:00:18	How Big Brother keeps us honest	731	Not Exactly Rocket Science	10.1098/rsbl.2006.0509	Biology Letters	Biology
2008-05-09 08:08:00	Big bacteria with lots of DNA	705	Twisted Bacteria	10.1073/pnas.0707522105	Proceedings of the National Academy of Sciences	Biology
2008-05-11 06:01:36	Trends in SFN Abstracts	458	The Neurocritic	10.1371/journal.pone.0002052	PLoS ONE	Biology
2008-05-11 11:06:16	Attention Deficit Disorder (ADD): No Heart for the Meds?	1069	Brain Blogger	10.1161/CIRCULATIONAHA.107.189473	Circulation	Medicine
2008-05-11 23:00:18	A therapeutic catalytic antibody?	1416	Mystery Rays from Outer Space	10.1074/jbc.M705674200	Journal of Biological Chemistry	Other
2008-05-12 05:00:11	Does Vascular Depression Exist?	438	Dr Shock MD PhD	10.1002/gps.2020	International Journal of Geriatric Psychiatry	Medicine
2008-05-12 05:00:11	Does Vascular Depression Exist?	438	Dr Shock MD PhD	10.1111/j.1600-0447.2008.01189.x	Acta Psychiatrica Scandinavica	Medicine
2008-05-12 05:02:22	Just how non-clinical are so-called non-clinical community samples?	636	BPS Research Digest	10.1002/jcop.20223	Journal of Community Psychology	Psychology
2008-05-12 10:00:10	Orchid lures in pollinating wasps with promise of fresh meat	1382	Not Exactly Rocket Science	10.1016/j.cub.2008.04.040	Current Biology	Biology
2008-05-12 10:12:03	Cell Transplants for Parkinson&rsquo;s Disease	1281	Brain Blogger	10.1002/glia.20654	Glia	Medicine
2008-05-12 10:12:03	Cell Transplants for Parkinson&rsquo;s Disease	1281	Brain Blogger	10.1038/nm1746	Nature Medicine	Medicine
2008-05-12 09:50:05	Autism and Childhood Disintegrative Disorder	477	Translating Autism	10.1007/s10803-008-0579-1	Journal of Autism and Developmental Disorders	Psychology
2008-05-12 12:10:32	How Useful Are Mosquito Nets?	990	The Lay Scientist	10.1371/journal.pone.0002081	PLoS ONE	Other
2008-05-12 12:10:32	How Useful Are Mosquito Nets?	990	The Lay Scientist	10.1016/S0140-6736(05)66420-3	The Lancet	Other
2008-05-12 15:31:00	Computational modeling of GPCRs: not too bad	463	The Curious Wavefunction	10.1021/jm800044k	Journal of Medicinal Chemistry	Biology
2008-05-13 00:06:03	Got antibodies?	578	Pondering Pikaia	10.1021/pr800041d	Journal of Proteome Research	Anthropology
2008-05-13 00:07:10	Anti-virus trinucleotide 26S Rai1 hematopoletic differentation HL-60	21	farouche ombre	10.1016/j.febslet.2004.08.089	FEBS Letters	Biology
2008-05-13 10:07:11	Barriers to the adoption of new surgical procedures	824	Respectful Insolence	10.1002/cncr.23372	Cancer	Medicine
2008-05-13 10:07:11	Barriers to the adoption of new surgical procedures	824	Respectful Insolence	10.1002/cncr.23369	Cancer	Medicine
2008-05-13 14:01:13	Heat-Based DNA Sequencing and Dual Discoveries	563	Biomicrofluidics	10.1063/1.2901138	Biomicrofluidics	Physics
2008-05-13 16:00:11	What backpack-wearing toddlers can tell us about how kids learn to walk	1139	Cognitive Daily	10.1111/j.1467-8624.2007.01020.x	Child Development	Psychology
2008-05-14 09:26:29	Children with Autism have difficulty recognizing emotions from whole body movements.	437	Translating Autism	10.1177/1362361307089520	Autism	Psychology
2008-05-14 13:07:06	Deep tissue imaging and optical windows	477	Reportergene	10.1117/1.2795567	Journal of Biomedical Optics	Biology
2008-05-14 12:25:00	Neglected diseases in the news	540	Twisted Bacteria	10.1371/journal.pntd.0000234	PLoS Neglected Tropical Diseases	Biology
2008-05-14 17:10:02	Electrical Properties of Viruses Studied by AC-SPM	675	Will and Beyond	10.1021/ja075244z	Journal of the American Chemical Society	Chemistry
2008-05-14 21:02:06	Gold dust vs. the virus	338	Conformational Flux	10.1021/ja710321g	Journal of the American Chemical Society	Biology
2008-05-14 21:06:06	Would You Vaccinate Your Kids Against Drugs?	436	Neuroscientifically Challenged	10.1073/pnas.0403795101	Proceedings of the National Academy of Sciences	Psychology
2008-05-15 06:00:14	Speciality Choice of Medical Students, Impact of Clerkship	490	Dr Shock MD PhD	10.1111/j.1365-2923.2008.03008.x	Medical Education	Medicine
2008-05-15 09:04:54	On the enormous variability of cancer behavior	819	Respectful Insolence	10.1186/bcr2092	Breast Cancer Research	Medicine
2008-05-15 07:48:00	Final ritards in Balinese music?	621	Music Matters	10.1525/mp.2005.23.1.79	Music Perception	Psychology
2008-05-15 11:08:59	We&#039;re more likely to listen to expensive advice	594	BPS Research Digest	10.1016/j.obhdp.2008.03.001	Organizational Behavior and Human Decision Processes	Psychology
2008-05-15	Remembering Lunch Can Help Reduce the Desire to Snack	758	Highlight HEALTH	10.1016/j.physbeh.2008.02.011	Physiology	Psychology
2008-05-15 14:13:41	Bayesian Graphical Models for Genomewide Association Studies	579	Mailund on the Internet	10.1086/505313	The American Journal of Human Genetics	Biology
2008-05-15 14:15:21	Chemistry classifies coffee	697	Will and Beyond	10.1021/ac702196z	Analytical Chemistry	Chemistry
2008-05-15 17:11:47	Acknowledging Vaccination Concerns	898	Brain Blogger	10.1136/British Medical Journal.39503.508484.80	British Medical Journal	Medicine
2008-05-15 17:11:47	Acknowledging Vaccination Concerns	898	Brain Blogger	10.1136/British Medical Journal.39174.371493.DB	British Medical Journal	Medicine
2008-05-15 17:13:41	finally an excuse for my sweet tooth!	294	the skeptical alchemist	10.1152/physiolgenomics.00148.2007	Physiological Genomics	Biology
2008-05-16 03:06:11	It&rsquo;s Clickalicious	989	Carbon-Based Curiosities	10.1021/ol800675u	Organic Letters	Chemistry
2008-05-16 04:00:15	How can Genes and Stress cause Depression?	461	Dr Shock MD PhD	10.1016/j.biopsych.2007.10.008	Biological Psychiatry	Medicine
2008-05-16 13:23:31	Adult Attention Deficit Disorder: A Real Concern	915	Brain Blogger	10.1080/00207450701239384	International Journal of Neuroscience	Medicine
2008-05-16 17:20:42	When acronyms go bad	1135	Miss Atomic Bomb	10.1016/j.nimb.2007.04.289	Nuclear Instruments and Methods in Physics Research Section B: Beam Interactions with Materials and Atoms	Physics
2008-05-16 23:05:28	Exinct and Adducts further antagonize polymerase context transition.	6	farouche ombre	10.1615/CritRevEukaryotGeneExpr.v14.i4.30	Critical Reviews in Eukaryotic Gene Expression	Biology
2008-05-17 13:00:12	Aphids get superpowers through sex	1381	Not Exactly Rocket Science	10.1073/pnas.0605772103	Proceedings of the National Academy of Sciences	Biology
2008-05-17 13:00:12	Aphids get superpowers through sex	1381	Not Exactly Rocket Science	10.1371/journal.pbio.0050096	PLoS Biology	Biology
2008-05-17 13:00:12	Aphids get superpowers through sex	1381	Not Exactly Rocket Science	10.1098/rspb.2007.1192	Proceedings of the Royal Society B: Biological Sciences	Biology
2008-05-18 11:01:10	Impacts of anthropogenic climate change many, varied	1239	Greg Laden's Blog	10.1038/nature06937	Nature	Anthropology
2008-05-18 13:10:14	How many Toucanets? (Part 1)	471	Biological Ramblings	10.1525/auk.2008.125.1.39	The Auk	Biology
2008-05-18 20:00:33	Dead Parrot of Monty Python Fame Discovered	918	Living the Scientific Life (Scientist, Interrupted)	10.1111/j.1475-4983.2008.00777.x	Palaeontology	Physics
2008-05-18 21:01:09	Monty Python&#039;s Dead Parrot Discovered	869	Living the Scientific Life (Scientist, Interrupted)	10.1111/j.1475-4983.2008.00777.x	Palaeontology	Physics
2008-05-19 00:00:16	Autoimmunity and CD1 (Part II)	689	Mystery Rays from Outer Space	10.1016/j.Chom.2008.03.009	Cell Host	Other
2008-05-19 05:02:23	Women&#039;s memories are more speech-filled than men&#039;s	925	BPS Research Digest	10.1080/09658210801949869	Memory	Psychology
2008-05-19 13:00:43	Feeling powerless impairs higher mental abilities	1488	Not Exactly Rocket Science	10.1111/j.1467-9280.2008.02107.x	Psychological Science	Biology
2008-05-19 13:23:47	Before you read any coverage of the latest global-warming-REDUCES-hurricanes study ...	525	Class M	10.1038/ngeo202	Nature Geoscience	Geosciences
2008-05-19 12:18:50	Feeding difficulties in children with autism. Is it the autism or is he just a picky eater?	645	Translating Autism	10.1007/s10803-008-0583-5	Journal of Autism and Developmental Disorders	Psychology
2008-05-19 20:07:45	Determining Nanoparticle Concentration	1509	Will and Beyond	10.1021/ja711493q	Journal of the American Chemical Society	Chemistry
2008-05-19 20:07:45	Determining Nanoparticle Concentration	1509	Will and Beyond	ar040108	Accounts of Chemical Research	Chemistry
2008-05-20 01:01:19	Extinct Genomes in PLOS One	524	OpenHelix Blog	10.1371/journal.pone.0002240	PLoS One	Biology
2008-05-20 04:07:04	Neurons are lost as SNGC etiology and recovered as RNPS1 etiology	6	farouche ombre	10.1093/emboj/18.16.4560	The EMBO Journal	Biology
2008-05-20 04:07:05	Splicesomal SPRK1 model system non-cis reverted orthologue ESE, Blast First.	6	farouche ombre	10.1093/nar/gki810	Nucleic Acids Research	Biology
2008-05-20 08:01:23	Resurrection of DNA Function from an Extinct Genome	1209	Greg Laden's Blog	10.1371/journal.pone.0002240	PLoS ONE	Anthropology
2008-05-20 08:06:39	16% of U.S. Science Teachers are Creationists	1156	The Lay Scientist	10.1371/journal.pbio.0060124	PLoS Biology	Other
2008-05-20 08:05:00	To sporulate or not to sporulate	697	Twisted Bacteria	10.1073/pnas.0700463105	Proceedings of the National Academy of Sciences	Biology
2008-05-20 18:10:50	Blue Quantum Dots by Microemulsion Oxidation	713	Will and Beyond	10.1021/ic702203c	Inorganic Chemistry	Chemistry
2008-05-20 18:14:06	Tasmanian Park: extinct mammalian DNA back to life	456	Giovanna Di Sauro	10.1371/journal.pone.0002240	PLoS ONE	Biology
2008-05-21 01:01:24	Tip of the Week: Human Structural Variation Viewer	391	OpenHelix Blog	10.1038/nature06862	Nature	Biology
2008-05-21 04:00:12	Facts about Chocolate and Health	448	Dr Shock MD PhD	10.1017/S0007114507795296	British Journal of Nutrition	Medicine
2008-05-21 06:03:17	How to interview children	845	BPS Research Digest	10.1016/j.jecp.2008.01.006	Journal of Experimental Child Psychology	Psychology
2008-05-21 10:02:51	Tip of the Week: Human Genome Structural Variation Viewer	342	OpenHelix Blog	10.1038/nature06862	Nature	Biology
2008-05-21 09:50:20	Executive Functioning in High Functioning Autism	485	Translating Autism	10.1016/j.neuropsychologia.2008.03.025	Neuropsychologia	Psychology
2008-05-21 11:12:18	More Reasons To Eat Blueberries	1100	Brain Blogger	10.1016/j.freeradbiomed.2008.04.008	Free Radical Biology and Medicine	Medicine
2008-05-21 13:11:36	A Camptosaurus infested with dermisted beetles	1134	Laelaps	10.1080/10420940701193284	Ichnos	Anthropology
2008-05-21 10:46:00	Elegant switches in an E. Coli ion channel	465	The Curious Wavefunction	10.1126/science.1142824	Science	Biology
2008-05-21 20:08:54	Iron Worms: Stealing Your Chromium	689	Will and Beyond	10.1016/j.jssc.2008.01.019	Journal of Solid State Chemistry	Chemistry
2008-05-21 20:10:29	How many Toucanets? (Part 2)	538	Biological Ramblings	10.1676/0043-5643(2001)113[0363:SLIMAT]2.0.CO;2	The Wilson Bulletin	Biology
2008-05-22 05:00:17	Screening Adolescents for Depression on the Internet	502	Dr Shock MD PhD	10.1007/s00787-007-0631-2	European Child	Medicine
2008-05-22 13:21:44	Recombination and substitution rates	527	Mailund on the Internet	10.1371/journal.pgen.1000071	PLoS Genetics	Biology
2008-05-22 13:21:44	Recombination and substitution rates	527	Mailund on the Internet	10.1038/35080577	Nature Reviews Genetics	Biology
2008-05-22	Measurement Accuracy and the belief in an Afterlife	994	Curving Normality	10.1016/S0140-6736(01)07100-8	The Lancet	Social Science
2008-05-22 17:09:43	Tricky Tricky Viruses	704	Will and Beyond	10.1126/science.1155164	Science	Chemistry
2008-05-23 16:30:17	Finches, bah! What about Darwin&#039;s tomatoes?	491	Quintessence of Dust	10.1016/j.cub.2008.04.008	Current Biology	Biology
2008-05-23 06:03:36	It&#039;s content first, style later, when it comes to people&#039;s perception of art	739	BPS Research Digest	10.1016/j.actpsy.2007.11.006	Acta Psychologica	Psychology
2008-05-23 10:53:00	Myths about disrupting protein-protein interactions with small molecules	445	The Curious Wavefunction	10.1038/nature06526	Nature	Biology
2008-05-24 05:00:11	Cognitive Safety of Deep Brain Stimulation for Treatment Resistant Depression	513	Dr Shock MD PhD	10.1097/NMD.0b013e3181710927	The Journal of Nervous and Mental Disease	Medicine
2008-05-24 13:00:48	Hatena - when two cells are better than one	1531	Not Exactly Rocket Science	10.1126/science.1116125	Science	Biology
2008-05-24 13:00:50	Snake proteins have gone through massive evolutionary redesign	1247	Not Exactly Rocket Science	10.1371/journal.pone.0002201	PLoS ONE	Biology
2008-05-24 16:03:55	The Neuroscience of Distributive Justice	430	Neuroscientifically Challenged	10.1126/science.1153651	Science	Psychology
2008-05-26 10:45:29	scitech:The Design and Characterization of Two Proteins with 88% Sequence Identity But Different Structure	394	Idaho Spuds	10.1073/pnas.0700922104	Proceedings of the National Academy of Sciences	Biology
2008-05-25 00:10:36	The Acinus phenotype a orthologue of known mRNP etilogie in RNPS1	22	farouche ombre	10.1261/rna.2155905	RNA	Biology
2008-05-25 11:05:43	Should Doctors Be Allowed To Refuse Treatment?	1004	Brain Blogger	10.1056/NEJMsa065316	New England Journal of Medicine	Medicine
2008-05-25 23:01:23	Cave Inverts Prefer Exotics	588	The Other 95%	10.1111/j.1442-9993.2007.01814.x	Austral Ecology	Biology
2008-05-26 04:25:00	To Bee Or Not To Bee: Using Mimicry to Attract Wasps	442	Dispelled	10.1016/j.cub.2008.04.040	Current Biology	Biology
2008-05-26 17:01:50	You&#039;re My Favorite Person...	686	The Neurocritic	10.1016/j.bbi.2007.09.008	Brain, Behavior, and Immunity	Biology
2008-05-27 02:08:51	Challenging GAD with Mindfulness	611	psychescientia	10.1016/j.janxdis.2007.07.005	Journal of Anxiety Disorders	Psychology
2008-05-27 06:03:06	Sounds like the auditory cortex has a &quot;what&quot; and a &quot;where&quot; pathway too	717	BPS Research Digest	10.1038/nn.2108	Nature Neuroscience	Psychology
2008-05-27 10:31:35	Can you pick up a drop of water with tweezers?	379	monofilia.org	10.1126/science.1156023	Science	Biology
2008-05-27 15:12:32	The Bipolar Trend	888	Brain Blogger	10.1136/British Medical Journal.39577.442650.DB	British Medical Journal	Medicine
2008-05-27 17:01:54	For Prospective Alzheimer&#039;s Drugs, It&#039;s All About Location, Location, Location	1157	Pure Pedantry	10.1126/science.1156609	Science	Biology
2008-05-27 18:12:09	Interactions Y14/Mgoh Rat SON deposition EJC/NMD isoforms.	14	farouche ombre	10.1261/rna.5258504	RNA	Biology
2008-05-27 18:12:10	Stabalized development of acinus and SRRM1	6	farouche ombre	10.1046/j.1365-2052.2000.00687.x	Animal Genetics	Biology
2008-05-28 05:03:24	Harsh discipline makes aggressive children worse	929	BPS Research Digest	10.1002/ab.20241	Aggressive Behavior	Psychology
2008-05-28 09:01:05	Early Exposure To Lead May Be a Factor in Adulthood Criminal Arrest Rates	1083	Greg Laden's Blog	10.1371/journal.pmed.0050101	PLoS Medicine	Anthropology
2008-05-28 20:01:56	Bacteria On Rocks	494	Deep-Sea News	10.1038/nature06899	Nature	Biology
2008-05-28 10:38:00	Your Memory Is In Your Blood	481	Stimulating Aliquot	10.1016/j.plefa.2008.03.002	Prostaglandins, Leukotrienes and Essential Fatty Acids	Biology
2008-05-29 09:06:31	The great blip of 1945 explained	1139	Class M	10.1038/nature06982	Nature	Geosciences
2008-05-29 17:00:16	Monkey see, monkey control prosthetic arm with thoughts	1420	Not Exactly Rocket Science	10.1038/nature06996	Nature	Biology
2008-05-29 23:00:00	PDZ domains allosterically regulate the bacterial envelope protease DegP	383	Conformational Flux	10.1073/pnas.0803392105	Proceedings of the National Academy of Sciences	Biology
2008-05-30 09:19:19	Postpartum Depression: Not Just For Moms	1075	Brain Blogger	10.1542/peds.2005-2948	PEDIATRICS	Medicine
2008-05-30 15:07:22	Lusi sinking into its own caldera	1403	Highly Allochthonous	10.1007/s00254-008-1363-4	Environmental Geology	Geosciences
2008-05-31 02:06:56	Being a Human to a Human SON,NRE and DDX19B	2	farouche ombre	10.1093/nar/gkl951	Nucleic Acids Research	Biology
2008-05-30 09:29:01	Autism Spells Loss of Family Income?	442	Momma Data	10.1542/peds.2007-1594	PEDIATRICS	Psychology
2008-06-01 13:00:06	Who needs sex? - Rotifers import genes from fungi, bacteria and plants	1573	Not Exactly Rocket Science	10.1126/science.1156407	Science	Biology
2008-06-01 15:07:19	Only the Rich Get Old?	968	Brain Blogger	10.1136/British Medical Journal.a125	British Medical Journal	Medicine
2008-06-03	More Education Decreases the Risk of Death	967	Highlight HEALTH	10.1371/journal.pone.0002181	PLoS ONE	Research / Scholarship
2008-06-03 03:02:21	The Use of Adjuvants in Alzheimer&#039;s Treatment	1067	Pure Pedantry	10.1002/ana.21340	Annals of Neurology	Biology
2008-06-03 03:02:26	Arabian Dinosaur Trackway Discovered	861	Greg Laden's Blog	10.1371/journal.pone.0002243	PLoS ONE	Anthropology
2008-06-03 03:05:59	More Types of Bacteria In Tropical Waters	327	Deep-Sea News	10.1073/pnas.0803070105	Proceedings of the National Academy of Sciences	Biology
2008-06-03 03:05:59	More Types of Bacteria In Tropical Waters	327	Deep-Sea News	10.1038/365636a0	Nature	Biology
2008-06-03 03:09:11	Real-life examples may not be best for teaching maths	816	BPS Research Digest	10.1126/science.1154659	Science	Psychology
2008-06-03 17:00:06	Objects changing right before our eyes -- and still not being seen	838	Cognitive Daily	10.1167/3.1.9	Journal of Vision	Psychology
2008-06-03 23:30:00	Calling Leon Kennedy	496	Conformational Flux	10.1371/journal.pone.0002276	PLoS ONE	Biology
2008-06-04 00:06:53	Delapril to 24 hours SECSIS UGA activity low anticipation correlate CCHR1.	16	farouche ombre	10.1016/j.transproceed.2006.06.036	Transplantation Proceedings	Biology
2008-06-04 00:06:53	Delapril to 24 hours SECSIS UGA activity low anticipation correlate CCHR1.	16	farouche ombre	10.1016/S0753-3322(04)80025-8	Biomedecine	Biology
2008-06-04 05:02:29	Promoting forgiveness in Bosnia and Herzegovina	770	BPS Research Digest	10.1111/j.1467-9221.2008.00634.x	Political Psychology	Psychology
2008-06-04 02:17:00	Nobody&#039;s Perfect - but It&#039;s a Good Thing for a Sexual Mimic	387	Dispelled	10.1073/pnas.0800194105	Proceedings of the National Academy of Sciences	Biology
2008-06-04 08:02:51	Is tap water safe for pregnant moms?	457	Year of Water H20 08	10.1186/1476-069X-7-23	Environmental Health	Anthropology
2008-06-04 13:03:01	More Gender Equal Countries have Smaller Gender Gaps for Math Performance	688	Pure Pedantry	10.1126/science.1154094	Science	Biology
2008-06-04 14:00:18	What&#039;s more convincing than talking about brains? Pictures of brains!	1060	Cognitive Daily	10.1016/j.cognition.2007.07.017	Cognition	Psychology
2008-06-04 20:10:34	Flexible grammar in regulatory switches	646	Chance and Necessity	10.1016/j.ydbio.2008.03.034	Developmental Biology	Biology
2008-06-05 00:05:47	Interactive Effects of Genetics on Depression	976	Brain Blogger	10.1038/mp.2008.32	Molecular Psychiatry	Medicine
2008-06-05 10:06:51	Rats as Proxies for Human Expansion in the Pacific	1910	afarensis: Anthropology, Evolution, and Science	10.1073/pnas.0801507105	Proceedings of the National Academy of Sciences	Anthropology
2008-06-05 10:08:58	Warning Labels for Inactivity: A New Trend in Health Education?	973	Brain Blogger	10.1542/peds.2006-1087	PEDIATRICS	Medicine
2008-06-05 10:08:58	Warning Labels for Inactivity: A New Trend in Health Education?	973	Brain Blogger	10.1161/CIRCULATIONAHA.105.574087	Circulation	Medicine
2008-06-05 10:08:58	Warning Labels for Inactivity: A New Trend in Health Education?	973	Brain Blogger	10.1038/sj.ijo.0802376	International Journal of Obesity	Medicine
2008-06-05 12:14:26	Chipping away at the global warming uncertainty	1213	Class M	10.1038/ngeo208	Nature Geoscience	Geosciences
2008-06-06 05:03:14	We see things differently when they&#039;re near our hands	814	BPS Research Digest	10.1016/j.cognition.2007.09.006	Cognition	Psychology
2008-06-06 13:05:02	The global water system	500	Year of Water H20 08	10.1088/1748-9326/3/1/010202	Environmental Research Letters	Anthropology
2008-06-06 16:14:18	Socializing promotes survival of new nerve cells & may preserve memory	965	Neurophilosophy	10.1523/JNEUROSCI.5706-07.2008	Journal of Neuroscience	Biology
2008-06-06 23:00:00	E. Coli with a more diverse palate	424	Conformational Flux	10.1073/pnas.0803151105	Proceedings of the National Academy of Sciences	Biology
2008-06-07 00:07:10	New species in 2008	569	Biological Ramblings	10.2984/1534-6188(2008)62[247:ANSSOB]2.0.CO;2	Pacific Science	Biology
2008-06-07 02:25:00	Brains and Hairpins: What RNA structure could tell us about brain evolution	393	Dispelled	10.1261/rna.1054608	RNA	Biology
2008-06-06 17:56:44	Microscopic particle manipulation for screening operations	703	Optical Futures	10.1063/1.2906362	Applied Physics Letters	Physics
2008-06-09 00:00:11	Evolution to reduced virulence: It does happen	711	Mystery Rays from Outer Space	10.1128/JVI.00367-08	Journal of Virology	Other
2008-06-09 05:03:32	How two-year-olds work out who owns what	734	BPS Research Digest	10.1016/j.cognition.2007.12.002	Cognition	Psychology
2008-06-09 09:47:06	Early Intensive Behavioral Intervention for children with Autism and IQ	570	Translating Autism	10.1007/s10803-008-0596-0	Journal of Autism and Developmental Disorders	Psychology
2008-06-09 16:11:08	Note of Recent Correlation to Reactive element E2 Intermediates.	3	farouche ombre	10.1046/j.1365-2265.1998.00441.x	Clinical Endocrinology	Biology
2008-06-09 16:11:08	Note of Recent Correlation to Reactive element E2 Intermediates.	3	farouche ombre	10.1002/ajmg.b.30509	American Journal of Medical Genetics Part B: Neuropsychiatric Genetics	Biology
2008-06-09 22:37:43	Butterflies, nanotech and BugFest 2008	417	monofilia.org	10.1038/nphoton.2007.2	Nature Photonics	Biology
2008-06-10 16:00:05	Office noise: Are your homicidal thoughts about your noisy office-mate justified?	982	Cognitive Daily	10.1037/0021-9010.85.5.779	Journal of Applied Psychology	Psychology
2008-06-10 21:07:48	World&#039;s oldest woman had a healthy brain	998	Neurophilosophy	10.1016/j.neurobiolaging.2008.04.010	Neurobiology of Aging	Biology
2008-06-11 05:02:09	Could live theatre help prevent eating disorders in children?	772	BPS Research Digest	10.1080/10640260802016829	Eating Disorders	Psychology
2008-06-11 10:06:27	Self-Medicating with Over-The-Counter Medicines for Mental Illness	978	Brain Blogger	10.1016/j.mehy.2005.07.013	Medical Hypotheses	Medicine
2008-06-11 12:02:27	Wandering Megaraptor	1365	Laelaps	10.1098/rspb.2008.0504	Proceedings of the Royal Society B: Biological Sciences	Anthropology
2008-06-11 16:00:05	Tree leaves keep the same temperature from tundra to tropics	1546	Not Exactly Rocket Science	10.1038/nature07031	Nature	Biology
2008-06-11 17:00:16	Effective T cell vaccines	797	Mystery Rays from Outer Space	10.1038/nm.f.1774	Nature Medicine	Other
2008-06-11 22:09:54	Synapse proteomics & brain evolution	1019	Neurophilosophy	10.1038/nn.2135	Nature Neuroscience	Biology
2008-06-12 04:09:35	Cell Biology between UGA Loci.	3	farouche ombre	10.1073/pnas.0601620103	Proceedings of the National Academy of Sciences	Biology
2008-06-12 09:10:04	Does Having ADHD Mean Doing Poorly in School?	936	Brain Blogger	10.1136/ebmh.11.2.41	Evidence-Based Mental Health	Medicine
2008-06-12 11:01:05	Acute Tryptophan Depletion increases offer rejection in the Ultimatum Game	1264	Pure Pedantry	10.1126/science.1155577	Science	Biology
2008-06-12 10:54:04	Squeezing water from a stone	669	Year of Water H20 08	10.1504/IJGENVI.2008.018642	International Journal of Global Environmental Issues	Anthropology
2008-06-12 13:01:02	Babies have boundary extension, too	951	Cognitive Daily	10.1111/j.1467-8624.2007.01000.x	Child Development	Psychology
2008-06-12 20:03:33	Radiology of Competitive Speed Eating	540	Not Totally Rad	10.2214/AJR.07.2342	American Journal of Roentgenology	Medicine
2008-06-13 01:05:34	Happy Birthday, Lusi (the Drilling Totally Did It)	1006	Green Gabbro	10.1016/j.epsl.2008.05.029	Earth and Planetary Science Letters	Geosciences
2008-06-13 04:03:08	The neuroanatomy of fairness	545	BPS Research Digest	10.1126/science.1153651	Science	Psychology
2008-06-13 12:00:00	DegP 24-mers are spacious chaperones	582	Conformational Flux	10.1038/nature07004	Nature	Biology
2008-06-13 14:03:07	The Origin of Life on Earth: New Research	1036	Greg Laden's Blog	10.1038/nature07018	Nature	Anthropology
2008-06-13 15:02:10	Evolving -- Without God&#039;s Permission or Guidance!	837	Living the Scientific Life (Scientist, Interrupted)	10.1073/pnas.0803151105	Proceedings of the National Academy of Sciences	Physics
2008-06-13 15:05:00	Multiconformational MMGBSA Rescoring; Advancing On Mount Free Energy	487	The Curious Wavefunction	10.1021/ci800004w	Journal of Chemical Information and Modeling	Biology
2008-06-28 00:04:33	Impulsivity and a Predisposition to Addiction	499	Neuroscientifically Challenged	10.1126/science.1158136	Science	Psychology
2008-06-13 22:00:31	Evolution: Random or Directed?	964	Living the Scientific Life (Scientist, Interrupted)	10.1073/pnas.0803151105	Proceedings of the National Academy of Sciences	Physics
2008-06-14 13:00:07	RNA gene separates human brains from chimpanzees	1197	Not Exactly Rocket Science	10.1038/nature05113	Nature	Biology
2008-06-14 16:30:00	NSAIDs bind to amyloid-&beta;	482	Conformational Flux	10.1038/nature07055	Nature	Biology
2008-06-15 13:04:41	God And Religion: Is It All In Our Heads?	890	Brain Blogger	10.1016/j.yebeh.2007.11.011	Epilepsy	Medicine
2008-06-15 13:04:41	God And Religion: Is It All In Our Heads?	890	Brain Blogger	10.1002/ana.21301	Annals of Neurology	Medicine
2008-06-15	Optically Buggin'	590	The Other 95%	10.1103/PhysRevE.77.050904	Physical Review E	Biology
2008-06-16 00:00:09	Immunodominance: When is it set?	740	Mystery Rays from Outer Space	10.1016/j.immuni.2008.04.010	Immunity	Other
2008-06-16 05:03:02	The boy who thought 9/11 was his fault	699	BPS Research Digest	10.1080/13554790802001395	Neurocase	Psychology
2008-06-16 08:03:57	The Right and The Good and The Insula	470	The Neurocritic	10.1126/science.1153651	Science	Biology
2008-06-16 08:03:57	The Right and The Good and The Insula	470	The Neurocritic	10.1177/0957154X04039354	History of Psychiatry	Biology
2008-06-16 09:39:33	Infant asymmetry in children with Austim	498	Translating Autism	10.1016/j.braindev.2008.04.005	Brain and Development	Psychology
2008-06-16 10:13:18	Rational redesign of bacterial signaling proteins based on amino acid co-evolution	548	Chance and Necessity	10.1016/j.cell.2008.04.040	Cell	Biology
2008-06-16 14:02:08	Symbolic Manipulation in Monkeys	1084	Pure Pedantry	10.1371/journal.pone.0002414	PLoS ONE	Biology
2008-06-16 11:04:46	Targeted closure of blood vessels	711	Optical Futures	10.1038/nphoton.2008.100	Nature Photonics	Physics
2008-06-17 10:09:54	Using Infrared Light to Diagnosis Alzheimer&rsquo;s	939	Brain Blogger	10.1364/OL.33.000624	Optics Letters	Medicine
2008-06-17 13:03:00	Environment Shapes Barnacle Penis	702	Deep-Sea News	10.1016/j.jembe.2008.03.002	Journal of Experimental Marine Biology and Ecology	Biology
2008-06-17 00:57:00	A cell potpourri: eukaryotes and their organelles	687	Twisted Bacteria	10.1186/gb-2007-8-6-r99	Genome Biology	Biology
2008-06-17 00:57:00	A cell potpourri: eukaryotes and their organelles	687	Twisted Bacteria	10.1371/journal.pone.0002205	PLoS ONE	Biology
2008-06-17 16:00:05	New insight into what makes things appear &quot;glossy&quot;	965	Cognitive Daily	10.1167/8.1.14	Journal of Vision	Psychology
2008-06-17 17:00:51	2-month prognosis in hospitalized cancer patients; Much more	527	Pallimed: a Hospice & Palliative Medicine Blog	10.1200/JCO.2007.14.9518	Journal of Clinical Oncology	Medicine
2008-06-17 19:01:58	Sexual Imprinting Provides Helping Hand to Speciation	1193	Living the Scientific Life (Scientist, Interrupted)	10.1098/rspb.2007.0898	Proceedings of the Royal Society B: Biological Sciences	Physics
2008-06-17 23:00:00	Determinants and evolutionary mechanisms of homosexuality	441	Conformational Flux	10.1007/s10508-008-9386-1	Archives of Sexual Behavior	Biology
2008-06-17 23:00:00	Determinants and evolutionary mechanisms of homosexuality	441	Conformational Flux	10.1371/journal.pone.0002282	PLoS ONE	Biology
2008-06-27 23:10:41	Hox Genes and Neurodevelopment	563	Neuroscientifically Challenged	10.1371/journal.pbio.0060142	PLoS Biology	Psychology
2008-06-18 02:00:18	Predicting Internet Addiction or Splitting Straws?	504	Dr Shock MD PhD	10.1089/cpb.2007.0112	CyberPsychology	Medicine
2008-06-18 05:03:42	What do your thoughts reveal about you?	719	BPS Research Digest	10.1016/j.jrp.2007.07.011	Journal of Research in Personality	Psychology
2008-06-18 11:20:49	Birds Who Flock Together End Up with the Same Feathers?	421	Social Psychology Daily	10.1177/0146167207303949	Personality and Social Psychology Bulletin	Psychology
2008-06-18 21:06:30	Leafy and the places they suggest Pointed Leaf First.	5	farouche ombre	10.1073/pnas.0937399100	Proceedings of the National Academy of Sciences	Biology
2008-06-18 21:06:30	Leafy and the places they suggest Pointed Leaf First.	5	farouche ombre	10.1038/sj.emboj.7600950	The EMBO Journal	Biology
2008-06-19 05:01:21	Mirror Neurons Control Hard-ons?	557	The Neurocritic	10.1016/j.neuroimage.2008.05.051	NeuroImage	Biology
2008-06-19 04:47:00	It&#039;s a Long Way to Amphioxus	420	Dispelled	10.1038/nature06967	Nature	Biology
2008-06-19 09:14:47	Of snakes and somites	1222	Chance and Necessity	10.1038/nature07020	Nature	Biology
2008-06-19 11:05:25	Forest butterflies of West Africa: still hanging on today, but where will they be tomorrow?	711	Snail's Tales	10.1007/s10531-008-9399-z	Biodiversity and Conservation	Biology
2008-06-19 13:13:07	Nanolithography: What&#039;s the Point	528	Will and Beyond	10.1021/nl801203c	Nano Letters	Chemistry
2008-06-19 17:14:12	But do chimps look forward to sex?	940	Neurophilosophy	10.1007/s10071-008-0157-0	Animal Cognition	Biology
2008-06-19 20:00:41	Tree of Death: Do Close Relatives Become Extinct Together?	1167	Living the Scientific Life (Scientist, Interrupted)	10.1098/rspb.2008.0549	Proceedings of the Royal Society B: Biological Sciences	Physics
2008-06-20 05:03:48	Biofeedback training can boost concentration power	1018	BPS Research Digest	10.1016/j.neuropsychologia.2007.12.018	Neuropsychologia	Psychology
2008-06-20 09:01:07	How brains work, how brain imaging works: Astrocytes	1173	Greg Laden's Blog	10.1126/science.1156120	Science	Anthropology
2008-06-20 10:09:21	Are Placebos A Betrayal?	824	Brain Blogger	10.1007/s11606-007-0332-z	Journal of General Internal Medicine	Medicine
2008-06-20 12:09:20	Collective curiosity?	825	Curving Normality	10.1177/1043463106060154	Rationality and Society	Social Science
2008-06-20 16:00:06	Brains of gay people resemble those of straight people of opposite sex	1564	Not Exactly Rocket Science	10.1073/pnas.0801566105	Proceedings of the National Academy of Sciences	Biology
2008-06-20 18:13:22	Starring role in the brain for astrocytes	1045	Neurophilosophy	10.1126/science.1156120	Science	Biology
2008-06-20 16:34:00	ADMET@TheSpeedOfThought	573	The Curious Wavefunction	10.1021/jm701122q	Journal of Medicinal Chemistry	Biology
2008-06-21 11:00:41	Fertility Problems Tied to Cleaning Agents	841	Living the Scientific Life (Scientist, Interrupted)	10.1038/453964a	Nature	Physics
2008-06-21 12:00:11	Mapping Ostionoid Maize Agriculture	1388	Archaeology @ About.com	10.1016/j.jas.2008.01.019	Journal of Archaeological Science	Anthropology
2008-06-21 13:00:06	Round peg, square hole - why our bird flu drugs are a fluke	1610	Not Exactly Rocket Science	10.1038/nature05114	Nature	Biology
2008-06-21 09:00:00	Structural dynamics of PDZ allostery	856	Conformational Flux	10.1021/ja0752080	Journal of the American Chemical Society	Biology
2008-06-21 15:53:37	Photo-acoustics measure ink thickness	756	Optical Futures	10.1088/0957-0233/19/7/075206	Measurement Science and Technology	Physics
2008-06-22 01:01:22	Jumping Into &quot;The Fray&quot; on Cerebral Asymmetry and Sexual Orientation	520	The Neurocritic	10.1093/cercor/bhl066	Cerebral Cortex	Biology
2008-06-22 08:00:19	Learning How to Stand	473	NPA Think Tank	10.2522/ptj.20070045	Physical Therapy	Medicine
2008-06-22 08:00:19	Learning How to Stand	473	NPA Think Tank	10.2522/ptj.20070045	Physical Therapy	Medicine
2008-06-22 13:06:27	Food Additives, Hyperactivity, and Common Sense	931	Brain Blogger	10.1136/British Medical Journal.39582.375336.BE	British Medical Journal	Medicine
2008-06-22 15:00:50	Identifying CHF patients eligible for hospice care	921	Pallimed: a Hospice & Palliative Medicine Blog	10.1111/j.1532-5415.2008.01756.x	Journal of the American Geriatrics Society	Medicine
2008-06-22 17:32:28	Strategic Helping to Refute Stereotypes	509	Social Psychology Daily	10.1177/0146167207301023	Personality and Social Psychology Bulletin	Psychology
2008-06-22 18:24:00	A&szlig; Dimers- The Long-Sought Minimal Culprit in Alzheimer&#039;s Disease?	439	The Curious Wavefunction	10.1038/nm1782	Nature Medicine	Biology
2008-06-22 18:24:00	A&szlig; Dimers- The Long-Sought Minimal Culprit in Alzheimer&#039;s Disease?	439	The Curious Wavefunction	10.1111/j.1471-4159.2006.03907.x	Journal of Neurochemistry	Biology
2008-06-22 18:24:00	A&szlig; Dimers- The Long-Sought Minimal Culprit in Alzheimer&#039;s Disease?	439	The Curious Wavefunction	10.1073/pnas.2135061100	Proceedings of the National Academy of Sciences	Biology
2008-06-22 18:24:00	A&szlig; Dimers- The Long-Sought Minimal Culprit in Alzheimer&#039;s Disease?	439	The Curious Wavefunction	10.1038/nature07055	Nature	Biology
2008-06-22 23:00:11	Treatment for avian flu?	1231	Mystery Rays from Outer Space	10.1073/pnas.0711942105	Proceedings of the National Academy of Sciences	Other
2008-06-23 06:00:23	Read Medblogs instead of News Media for Health Issues	414	Dr Shock MD PhD	10.1371/journal.pmed.0050095	PLoS Medicine	Medicine
2008-06-23 10:07:42	The paradox of screening mammography and breast cancer	982	Respectful Insolence	10.1038/sj.bjc.6604368	British Journal of Cancer	Medicine
2008-06-23 10:07:42	The paradox of screening mammography and breast cancer	982	Respectful Insolence	10.1038/sj.bjc.6604349	British Journal of Cancer	Medicine
2008-06-23 17:00:58	Hippocratic Oath for Scientists?	978	Living the Scientific Life (Scientist, Interrupted)	10.1038/453980a	Nature	Physics
2008-06-23 17:00:58	Hippocratic Oath for Scientists?	978	Living the Scientific Life (Scientist, Interrupted)	10.1038/453957a	Nature	Physics
2008-06-20 10:10:00	Combining science and music in Montr&eacute;al?	634	Music Matters	10.1038/453726a	Nature	Psychology
2008-06-23 21:00:00	A conformational equilibrium controls the Vav DH domain	415	Conformational Flux	10.1038/nsmb.1428	Nature Structural	Biology
2008-06-24 03:00:14	Dramatic Decrease in ECT use in Edinburgh	358	Dr Shock MD PhD	10.1192/bjp.192.6.476	The British Journal of Psychiatry	Medicine
2008-06-24 04:02:47	Is the brain irrelevant to psychology?	761	BPS Research Digest	10.1111/j.1467-8721.2008.00556.x	Current Directions in Psychological Science	Psychology
2008-06-24 11:01:35	Hidden Meanings in Birdsong: Social Cues Override Visual Cues	1261	Living the Scientific Life (Scientist, Interrupted)	10.1098/rspb.2008.0217	Proceedings of the Royal Society B: Biological Sciences	Physics
2008-06-24 11:12:11	How Do We Feed Our Children?	986	Brain Blogger	10.1136/British Medical Journal.39563.517292.94	British Medical Journal	Medicine
2008-06-24 09:04:14	Phonological Processing in Parents of Children with Autism.	474	Translating Autism	10.1080/13803390701551225	Journal of Clinical and Experimental Neuropsychology	Psychology
2008-06-24 11:19:43	Anaesthetics may increase post-surgical pain	882	Neurophilosophy	10.1073/pnas.0711038105	Proceedings of the National Academy of Sciences	Biology
2008-06-24 22:06:29	The &quot;Racism&quot; Game: Our Natural Tendency to Discriminate	1209	The Lay Scientist	10.3200/JECE.36.2.160-170	The Journal of Economic Education	Other
2008-06-24 20:28:56	Labor Arbitrators, Ideology, and Decision Making	406	Social Psychology Daily	10.1177/0146167208316689	Personality and Social Psychology Bulletin	Psychology
2008-06-24 23:06:20	Dialogues and Dilbert on Prediction Errors	455	The Neurocritic	10.1016/j.tics.2008.03.006	Trends in Cognitive Sciences	Biology
2008-06-25 05:03:35	Speed matters when it comes to imagining the perfect putt	716	BPS Research Digest	10.1080/17470210701625626	The Quarterly Journal of Experimental Psychology	Psychology
2008-06-25 12:09:02	Why do earthworms come out of the soil after a rain?	989	Snail's Tales	10.1111/j.1744-7410.2007.00117.x	Invertebrate Biology	Biology
2008-06-25 20:00:18	Silicosis parallels alum	1415	Mystery Rays from Outer Space	10.1073/pnas.0803933105	Proceedings of the National Academy of Sciences	Other
2008-06-25 22:01:02	Why do earthworms come up to the surface after the rain?	1567	A Blog Around The Clock	10.1111/j.1744-7410.2007.00117.x	Invertebrate Biology	Biology
2008-06-26 04:04:51	Not all psychopaths are criminal	650	BPS Research Digest	10.1016/j.jrp.2007.09.002	Journal of Research in Personality	Psychology
2008-06-26 06:00:27	Light Therapy And Depression	355	Dr Shock MD PhD	10.1001/jama.299.22.2642	JAMA: The Journal of the American Medical Association	Medicine
2008-06-26 06:00:27	Light Therapy And Depression	355	Dr Shock MD PhD	10.1016/j.jad.2007.09.008	Journal of Affective Disorders	Medicine
2008-06-26 10:00:10	Death-trap or fortress - the two web designs of black widow spiders	1534	Not Exactly Rocket Science	10.1016/j.anbehav.2008.05.008	Animal Behaviour	Biology
2008-06-26 16:09:17	Don&#039;t know much about psychology	661	Uncommon Ground	10.1073/pnas.0803874105	Proceedings of the National Academy of Sciences	Biology
2008-06-26 16:10:45	Blood Glucose and the Brain: Sugar and Short-Term Memory	976	Brain Blogger	10.1073/pnas.0337480100	Proceedings of the National Academy of Sciences	Medicine
2008-06-26 16:10:45	Blood Glucose and the Brain: Sugar and Short-Term Memory	976	Brain Blogger	10.1002/hup.643	Human Psychopharmacology: Clinical and Experimental	Medicine
2008-06-26 16:10:45	Blood Glucose and the Brain: Sugar and Short-Term Memory	976	Brain Blogger	10.1017/S0007114508971324	British Journal of Nutrition	Medicine
2008-06-26 16:10:45	Blood Glucose and the Brain: Sugar and Short-Term Memory	976	Brain Blogger	10.1038/sj.ejcn.1602981	European Journal of Clinical Nutrition	Medicine
2008-06-26 18:30:37	Photo-acoustics to detect explosives	707	Optical Futures	10.1063/1.2945288	Applied Physics Letters	Physics
2008-06-26 22:01:06	Early Birds Shake Up Avian Tree of Life	1216	Living the Scientific Life (Scientist, Interrupted)	10.1126/science.1157704	Science	Physics
2008-06-26 22:01:06	Early Birds Shake Up Avian Tree of Life	1216	Living the Scientific Life (Scientist, Interrupted)	10.1098/rsbl.2006.0523	Biology Letters	Physics
2008-06-27 00:00:38	The Perfect Bird Family Tree...	1135	Greg Laden's Blog	10.1126/science.1157704	Science	Anthropology
2008-06-26 23:15:00	EGCG disrupts amyloid oligomers	808	Conformational Flux	10.1038/nsmb.1437	Nature structural	Biology
2008-06-27 23:56:42	It&#039;s All About Timing: Circadian Rhythms and Behavior	493	Neuroscientifically Challenged	10.1371/journal.pgen.1000040	PLoS Genetics	Psychology
2008-06-27 02:00:24	Why is Standing Up So Difficult?	487	NPA Think Tank	10.2522/ptj.20070045	Physical Therapy	Medicine
2008-06-27 02:00:24	Why is Standing Up So Difficult?	487	NPA Think Tank	10.2522/ptj.20070045	Physical Therapy	Medicine
2008-06-27 09:00:12	Cuttlefish learn from watching potential prey even before they are born	1558	Not Exactly Rocket Science	10.1016/j.anbehav.2008.02.006	Animal Behaviour	Biology
2008-06-27 14:13:55	Neural Ensembles in CA3 Transiently Encode Paths Forward of the Animal at a Decision Point	594	Effortless Incitement	10.1523/JNEUROSCI.3761-07.2007	Journal of Neuroscience	Psychology
2008-06-27 20:55:00	Sea Lions Suffer	614	Stimulating Aliquot	10.1098/rspb.2007.1221	Proceedings of the Royal Society B: Biological Sciences	Biology
2008-06-28 09:07:10	Should Patients with Schizophrenia Receive Free Medication?	1231	Brain Blogger	10.1377/hlthaff.27.3.w185	Health Affairs	Medicine
2008-06-28 13:00:09	Neutralising anthrax by gumming up a molecular lock	1279	Not Exactly Rocket Science	10.1073/pnas.0509870103	Proceedings of the National Academy of Sciences	Biology
2008-06-28 14:01:28	Morning Sickness is an Adaptation, not a ... Sickness	1163	Greg Laden's Blog	10.1086/588081	The American Naturalist	Anthropology
2008-06-28 19:08:11	Durable effects of concentrated disadvantage on verbal ability among African-American children	641	Effortless Incitement	10.1073/pnas.0710189104	Proceedings of the National Academy of Sciences	Psychology
2008-06-29 03:04:01	Acupuncturists are insensitive to other people&#039;s pain (in a good way!)	718	BPS Research Digest	10.1016/j.cub.2007.09.020	Current Biology	Psychology
2008-06-29 06:04:14	European plants and climate change	530	Uncommon Ground	10.1126/science.1156831	Science	Biology
2008-06-29 10:07:09	Prescriptive Authority - Are Pharmacists &ldquo;Write&rdquo;?	852	Brain Blogger	10.2146/ajhp060056	American Journal of Health-System Pharmacy	Medicine
2008-06-29 10:07:09	Prescriptive Authority - Are Pharmacists &ldquo;Write&rdquo;?	852	Brain Blogger	10.1097/00006205-200403000-00004	The Nurse Practitioner	Medicine
2008-06-29 10:07:09	Prescriptive Authority - Are Pharmacists &ldquo;Write&rdquo;?	852	Brain Blogger	10.1111/j.1547-5069.2007.00165.x	Journal of Nursing Scholarship	Medicine
2008-06-29 10:07:09	Prescriptive Authority - Are Pharmacists &ldquo;Write&rdquo;?	852	Brain Blogger	10.1111/j.1440-172X.2008.00674.x	International Journal of Nursing Practice	Medicine
2008-06-29 10:07:09	Prescriptive Authority - Are Pharmacists &ldquo;Write&rdquo;?	852	Brain Blogger	10.1592/phco.28.4.421	Pharmacotherapy	Medicine
2008-06-29 18:00:54	Steven Gould Coopted Into Teleological Demonstration of Evolution!!!!!	1160	Greg Laden's Blog	10.1371/journal.pbio.0040072	PLoS Biology	Anthropology
2008-06-29 18:07:57	Manzacidin C	1040	TotallySynthetic	10.1021/ol8011869	Organic Letters	Chemistry
2008-06-29 22:00:13	Side effects of tumor vaccination	1043	Mystery Rays from Outer Space	10.1073/pnas.0710929105	Proceedings of the National Academy of Sciences	Other
2008-06-30 00:55:20	The Commonalities of Buffalo Wings, Szechuan Peppers, and Ritalin Snorting	465	Neuroscientifically Challenged	10.1038/nn.2143	Nature Neuroscience	Psychology
2008-06-27 23:21:03	Self descriptive Flowerpower, sunlight and energy value of His-197.	6	farouche ombre	10.1016/j.cell.2007.07.033	Cell	Biology
2008-06-30 11:03:14	Ventastega: A tetrapod perched on a different branch	1239	Laelaps	10.1038/nature06991	Nature	Anthropology
2008-06-30 14:00:09	Are MMORPGs &quot;addictive&quot;?	882	Cognitive Daily	10.1089/cpb.2007.9963	CyberPsychology	Psychology
2008-06-30 18:00:46	Prognostic awareness in CHF	919	Pallimed: a Hospice & Palliative Medicine Blog	10.1001/jama.299.21.2533	JAMA: The Journal of the American Medical Association	Medicine
2008-06-30 20:11:04	MRI: What is it good for?	1114	Neurophilosophy	10.1016/S1474-4422(06)70550-6	The Lancet Neurology	Biology
2008-07-01 02:02:50	Hydromedusa Mounts Ninja Style Invasion	747	Deep-Sea News	10.1007/s10530-008-9296-0	Biological Invasions	Biology
2008-07-01 08:00:20	How does Chocolate protect the Heart?	503	Dr Shock MD PhD	10.1097/CRD.0b013e31815d95e2	Cardiology in Review	Medicine
2008-07-01 10:08:17	Teaching CAM advocates a little bit about gene expression profiling	724	Respectful Insolence	10.1073/pnas.0803080105	Proceedings of the National Academy of Sciences	Medicine
2008-07-01 10:12:01	Anti-Smoking Campaign Doesn&rsquo;t Mess Around	885	Brain Blogger	10.1136/British Medical Journal.39608.374340.DB	British Medical Journal	Medicine
2008-07-01 11:00:35	Drug Use Not Related To Drug Policy	506	Dr Shock MD PhD	10.1371/journal.pmed.0050141	PLoS Medicine	Medicine
2008-07-01 11:06:47	Teaching overenthusiastic CAM advocates a little bit about gene expression profiling	770	Respectful Insolence	10.1073/pnas.0803080105	Proceedings of the National Academy of Sciences	Medicine
2008-07-01 20:10:14	Hi-res brain topology map reveals network hub	1134	Neurophilosophy	10.1371/journal.pbio.0060159	PLoS Biology	Biology
2008-07-02 05:04:14	Why you should beware cars with lots of bumper stickers	689	BPS Research Digest	10.1111/j.1559-1816.2008.00364.x	Journal of Applied Social Psychology	Psychology
2008-07-02 11:07:39	Recall bias, vaccines, and illness	953	Respectful Insolence	10.1136/British Medical Journal.a220	British Medical Journal	Medicine
2008-07-02 09:11:15	Risperdone use in children with autism may improve cognitive performance	555	Translating Autism	10.1089/cap.2007.0133	Journal of Child and Adolescent Psychopharmacology	Psychology
2008-07-02 21:08:51	Deconstructing the evidence-based discourse in health sciences: truth, power and fascism	394	Effortless Incitement	10.1111/j.1479-6988.2006.00041.x	International Journal of Evidence-Based Healthcare	Psychology
2008-07-03 01:58:43	Bisexuality in Drosophila	488	Neuroscientifically Challenged	10.1038/nn2019	Nature Neuroscience	Psychology
2008-07-03 09:00:13	The spider that crushes its prey with 140 metres of webbing	1551	Not Exactly Rocket Science	10.1007/s00114-006-0094-1	Naturwissenschaften	Biology
2008-07-03 10:00:59	Nature Versus Open Access	1138	Living the Scientific Life (Scientist, Interrupted)	10.1038/454011a	Nature	Physics
2008-07-03 13:00:14	High-pitched voices are most attractive -- with a few exceptions	1037	Cognitive Daily	10.1068/p5514	Perception	Psychology
2008-07-03 14:59:22	The case of DF (visual form agnosia)	73	the brain and the sky	10.1093/brain/awg248	Brain	Philosophy
2008-07-03 14:59:22	The case of DF (visual form agnosia)	73	the brain and the sky	10.1016/S0010-0277(98)00017-1	Cognition	Philosophy
2008-07-03 16:13:49	Treating Psychiatric Disorders - Something Smells Fishy	915	Brain Blogger	10.1016/j.plefa.2008.03.005	Prostaglandins, Leukotrienes and Essential Fatty Acids	Medicine
2008-07-03 16:13:49	Treating Psychiatric Disorders - Something Smells Fishy	915	Brain Blogger	10.1016/j.psychres.2007.01.004	Psychiatry Research	Medicine
2008-07-03 16:13:49	Treating Psychiatric Disorders - Something Smells Fishy	915	Brain Blogger	10.1016/j.pnpbp.2007.10.020	Progress in Neuro-Psychopharmacology and Biological Psychiatry	Medicine
2008-07-03 16:13:49	Treating Psychiatric Disorders - Something Smells Fishy	915	Brain Blogger	10.1007/s12017-008-8036-z	NeuroMolecular Medicine	Medicine
2008-07-03 16:13:49	Treating Psychiatric Disorders - Something Smells Fishy	915	Brain Blogger	10.1016/j.biopsych.2004.08.021	Biological Psychiatry	Medicine
2008-07-03 16:13:49	Treating Psychiatric Disorders - Something Smells Fishy	915	Brain Blogger	10.1186/1471-244X-8-S1-S5	BMC Psychiatry	Medicine
2008-07-03 16:13:49	Treating Psychiatric Disorders - Something Smells Fishy	915	Brain Blogger	10.1038/sj.ejcn.1602321	European Journal of Clinical Nutrition	Medicine
2008-07-03 18:01:56	Slip Sliding Away: Faster Extinctions Predicted by Mathematical Model	1292	Living the Scientific Life (Scientist, Interrupted)	10.1038/nature06922	Nature	Physics
2008-07-04 05:02:51	Nature on plasma TV not as beneficial as through a window	552	BPS Research Digest	10.1016/j.jenvp.2007.10.008	Journal of Environmental Psychology	Psychology
2008-07-04 09:06:13	Ethical Obligations of Health Care Workers During a Pandemic	884	Brain Blogger	10.1186/1471-2458-8-192	BMC Public Health	Medicine
2008-07-04 10:00:14	Is Sudden Infant Death Syndrome caused by a serotonin imbalance?	1548	Not Exactly Rocket Science	10.1126/science.1157871	Science	Biology
2008-07-04 10:07:44	Dutch right-wing newspapers, or content-analysis done wrong?	922	Curving Normality	10.1177/0016549298060005004	International Communication Gazette	Social Science
2008-07-09 23:25:34	Freedom from Hunger- science can lend a helping hand	511	Tomorrow's Table	10.1038/nature04920	Nature	Biology
2008-07-05 05:00:09	Transcranial Direct Current Stimulation, Brain Boost and Side-Effects	470	Dr Shock MD PhD	10.1016/j.brs.2008.04.003	Brain Stimulation	Medicine
2008-07-05 09:04:27	Breaking News - Exercise is Good for You!	913	Brain Blogger	10.1136/British Medical Journal.a411	British Medical Journal	Medicine
2008-07-05 13:00:10	The Lady Macbeth effect - how physical cleanliness affects moral cleanliness	1608	Not Exactly Rocket Science	10.1126/science.1130726	Science	Biology
2008-07-05 19:58:22	The internal structure of the Peyto Lake delta	730	Hindered Settling	10.1016/S0037-0738(97)00061-4	Sedimentary Geology	Geosciences
2008-07-02 20:19:29	Flowering locus D Ping-pong effect PIP;2;1.	5	farouche ombre	10.1016/j.jplph.2006.08.011	Journal of Plant Physiology	Biology
2008-07-06 12:03:57	Listen and learn?	588	Music Matters	10.1038/454032a	Nature	Psychology
2008-07-06 15:03:48	The Science of Brain Freeze	976	Brain Blogger	10.1136/British Medical Journal.325.7378.1445	British Medical Journal	Medicine
2008-07-07 00:00:12	Chronic inflammation and tumor progression	1071	Mystery Rays from Outer Space	10.1172/JCI35073	Journal of Clinical Investigation	Other
2008-07-07 02:00:12	14 Observations on Fatigue and Depression	428	Dr Shock MD PhD	10.1176/appi.psy.49.3.185	Psychosomatics	Medicine
2008-07-07 14:01:31	The Function of a Fearful Expression	1196	Pure Pedantry	10.1038/nn.2138	Nature Neuroscience	Biology
2008-07-07 14:16:56	Ceftobiprole To The Rescue	987	(It's a ...) Micro World (... after all)	10.1128/AAC.00266-08	Antimicrobial Agents and Chemotherapy	Biology
2008-07-07 16:00:11	Will video games solve sex-discrimination in science?	842	Cognitive Daily	10.1111/j.1467-9280.2007.01990.x	Psychological Science	Psychology
2008-07-07 13:07:49	Fibre sensor operates at extreme temperatures	722	Optical Futures	10.1364/OL.33.000536	Optics Letters	Physics
2008-07-08 02:35:00	A new way to make polyketides	734	Twisted Bacteria	10.1371/journal.pbio.0060163	PLoS Biology	Biology
2008-07-08 06:04:42	Mind who you think of	796	BPS Research Digest	10.1111/j.1475-6811.2008.00196.x	Personal Relationships	Psychology
2008-07-08 08:09:15	Nematodes see without eyes	1143	Neurophilosophy	10.1038/nn.2155	Nature Neuroscience	Biology
2008-07-08 10:08:05	The &ldquo;Smart Bomb&rdquo; of Tomorrow - Eradicating Cancer	1063	Brain Blogger	10.1056/NEJMoa0800251	New England Journal of Medicine	Medicine
2008-07-08 15:09:21	Which lives longer, the chameleon or the egg?	736	Snail's Tales	10.1073/pnas.0802468105	Proceedings of the National Academy of Sciences	Biology
2008-07-08 21:07:35	Avian relationships - What do we know?	505	Biological Ramblings	10.1126/science.1157704	Science	Biology
2008-07-08 23:01:04	Women, Science, and Publishing Revisited	1028	Living the Scientific Life (Scientist, Interrupted)	10.1016/j.tree.2008.04.001	Trends in Ecology	Physics
2008-07-08 23:01:04	Women, Science, and Publishing Revisited	1028	Living the Scientific Life (Scientist, Interrupted)	10.1016/j.tree.2008.03.003	Trends in Ecology	Physics
2008-07-09 06:08:19	TV shows like The O.C. accused of making teenagers sexist	755	BPS Research Digest	10.1016/j.adolescence.2007.06.001	Journal of Adolescence	Psychology
2008-07-09 14:14:04	Celebrity Death Match - Biodiesel vs. Bioethanol (Part I)	1064	(It's a ...) Micro World (... after all)	10.1016/j.tibtech.2007.12.002	Trends in Biotechnology	Biology
2008-07-09 17:14:51	Celebrity Death Match - Biodiesel vs Bioethanol (Part II)	965	(It's a ...) Micro World (... after all)	10.1016/j.tibtech.2008.04.001	Trends in Biotechnology	Biology
2008-07-09 17:14:51	Celebrity Death Match - Biodiesel vs Bioethanol (Part II)	965	(It's a ...) Micro World (... after all)	10.1016/j.tibtech.2008.04.002	Trends in Biotechnology	Biology
2008-07-09 17:16:07	Neuroprotective effect of lifelong mental activity	955	Neurophilosophy	10.1371/journal.pone.0002598	PLoS ONE	Biology
2008-07-09 22:00:29	The Mysterious Origin of the Wandering Eye	1173	Living the Scientific Life (Scientist, Interrupted)	10.1038/nature07108	Nature	Physics
2008-07-10 05:00:16	Cocoa Beneficial for Medicated Diabetic Patients	519	Dr Shock MD PhD	10.1016/j.jacc.2008.01.059	Journal of the American College of Cardiology	Medicine
2008-07-10 05:00:16	Cocoa Beneficial for Medicated Diabetic Patients	519	Dr Shock MD PhD	10.1016/j.jacc.2008.02.058	Journal of the American College of Cardiology	Medicine
2008-07-10 08:01:53	Switzerland cf. Township South Africa: HIV	925	Greg Laden's Blog	10.1371/journal.pmed.0050148	PLoS Medicine	Anthropology
2008-07-10 10:01:40	Fossil Feathers Reveal Their Secret Colors	1163	Living the Scientific Life (Scientist, Interrupted)	10.1098/rsbl.2008.0302	Biology Letters	Physics
2008-07-13 18:13:53	Canada the most efficient producer of Computer Science research papers?	615	Zzzoot	10.1007/s11192-007-1913-7	Scientometrics	Biology
2008-07-10 12:00:19	Viral immune evasion: A theme continues to emerge	1346	Mystery Rays from Outer Space	10.1038/icb.2008.47	Immunology and Cell Biology	Other
2008-07-10 15:01:21	When Joe Cocker says &quot;Cry Like a River&quot; you do. Why?	908	Greg Laden's Blog	10.1371/journal.pone.0002631	PLoS ONE	Anthropology
2008-07-10 14:50:12	They didn&rsquo;t even spell my name right	807	Carbon-Based Curiosities	10.1287/inte.1070.0317	Interfaces	Chemistry
2008-07-10 19:09:45	Defining segments, guiding neurons	590	Chance and Necessity	10.1371/journal.pbio.0060142	PLoS Biology	Biology
2008-07-07 22:50:11	Kcc topology Polymerase entry and exit features via chemical and mechanical stress.	3	farouche ombre	10.1242/jeb.00711	Journal of Experimental Biology	Biology
2008-07-07 22:38:19	A down regulated event with possible diverse function PIP2;1.	4	farouche ombre	10.1007/s00424-005-1489-0	PflÃ¼gers Archiv - European Journal of Physiology	Biology
2008-07-31 01:26:40	Foreign Accent Syndrome	508	Neuroscientifically Challenged	10.1016/j.jneuroling.2006.03.003	Journal of Neurolinguistics	Psychology
2008-07-11 03:07:45	Musical ability - is it all just practice?	727	BPS Research Digest	10.1016/j.intell.2007.08.003	Intelligence	Psychology
2008-07-11 03:12:29	Patients who had hemorrhagic fever at risk for developing hypopituitarism	368	survive the journey	10.1210/jc.2008-0311	Journal of Clinical Endocrinology	Medicine
2008-07-11 11:01:19	Altruism: Not Just For Relatives Anymore	821	Living the Scientific Life (Scientist, Interrupted)	10.1007/s00265-007-0484-1	Behavioral Ecology and Sociobiology	Physics
2008-07-11 11:01:19	Altruism: Not Just For Relatives Anymore	821	Living the Scientific Life (Scientist, Interrupted)	10.1016/j.tree.2008.04.011	Trends in Ecology	Physics
2008-07-11 11:01:28	Free Access to Internet Resources Helps Conservation	640	The Other 95%	10.1017/S0030605308007321	Oryx	Biology
2008-07-11 13:08:12	The coming coral catastrophe	1190	Class M	10.1126/science.1159196	Science	Geosciences
2008-07-11 14:05:13	The Ugly Ramifications of Health Insurance Costs	964	Brain Blogger	10.1136/British Medical Journal.a419	British Medical Journal	Medicine
2008-07-11 14:55:43	Positivist vs Pragmatic Classification Theory - yes, that&#039;s it	848	Christina's LIS Rant	10.1108/00220410810867560	Journal of Documentation	Research / Scholarship
2008-07-11 16:00:38	Singing and Personality	995	Living the Scientific Life (Scientist, Interrupted)	10.1371/journal.pone.0002647	PLoS ONE	Physics
2008-07-11 17:00:38	Singing the Praises of Mr. Personality	1037	Living the Scientific Life (Scientist, Interrupted)	10.1371/journal.pone.0002647	PLoS ONE	Physics
2008-07-11 18:00:54	Depression in cancer RCT	578	Pallimed: a Hospice & Palliative Medicine Blog	10.1016/S0140-6736(08)60991-5	The Lancet	Medicine
2008-07-11 21:00:12	Can the Wii Replace Regular Exercise?	471	NPA Think Tank	10.1136/British Medical Journal.39415.632951.80	British Medical Journal	Medicine
2008-07-11 21:00:12	Can the Wii Replace Regular Exercise?	471	NPA Think Tank	10.1136/British Medical Journal.39415.632951.80	British Medical Journal	Medicine
2008-07-13 15:53:47	Computational Neuroscience and Systems Biology	511	Neuroscientifically Challenged	10.1371/journal.pcbi.1000078	PLoS Computational Biology	Psychology
2008-07-12 10:05:16	Europe and Suicide	1033	Brain Blogger	10.1136/British Medical Journal.a362	British Medical Journal	Medicine
2008-07-12 10:05:16	Europe and Suicide	1033	Brain Blogger	10.1136/British Medical Journal.a381	British Medical Journal	Medicine
2008-07-12 13:00:07	Tarantula climbs walls by spinning silk from its feet	1356	Not Exactly Rocket Science	10.1038/443407a	Nature	Biology
2008-07-13 14:00:57	Climate Change and the Future of California&#039;s Wildflowers	609	Tomorrow's Table	10.1371/journal.pone.0002502	PLoS ONE	Biology
2008-07-12 21:32:28	Why Can&#039;t We All Just Get Along? Bias - Conflict - Bias	425	Social Psychology Daily	10.1177/0146167208315158	Personality and Social Psychology Bulletin	Psychology
2008-07-13 14:00:35	The Origins of the Evil Eye and Horticultural Fertility Cults?	1112	Greg Laden's Blog	10.1073/pnas.0709931105	Proceedings of the National Academy of Sciences	Anthropology
2008-07-13 21:02:56	Basking Sharks Go Wide and Deep	538	Deep-Sea News	10.1098/rsbl.2008.0147	Biology Letters	Biology
2008-07-14 07:03:08	Today&#039;s youth have inflated egos	833	BPS Research Digest	10.1111/j.1467-6494.2008.00507.x	Journal of Personality	Psychology
2008-07-14 08:00:16	Unconventional antiviral immunity	723	Mystery Rays from Outer Space	10.1084/jem.20080570	Journal of Experimental Medicine	Other
2008-07-14 08:52:57	Earthquake Prediction Just as Tantalizingly Close as Ever	1264	Green Gabbro	10.1126/science.257.5075.1363	Science	Geosciences
2008-07-14 08:52:57	Earthquake Prediction Just as Tantalizingly Close as Ever	1264	Green Gabbro	10.1038/nature07111	Nature	Geosciences
2008-07-14 10:43:54	New way to identify high risk areas for arsenic contamination	461	Year of Water H20 08	10.1038/ngeo254	Nature Geoscience	Anthropology
2008-07-14 11:10:44	Primum Non Nocere - Part IV (Scientists and the Media)	944	(It's a ...) Micro World (... after all)	10.1126/science.1157780	Science	Biology
2008-07-14 12:03:07	A new species of Velociraptor	1356	Laelaps	10.1671/0272-4634(2008)28[432:ANSOVD]2.0.CO;2	Journal of Vertebrate Paleontology	Anthropology
2008-07-14 14:07:26	Living with Traumatic Brain Injury	948	Brain Blogger	10.1111/j.1365-2702.2005.01126.x	Journal of Clinical Nursing	Medicine
2008-07-14 14:07:26	Living with Traumatic Brain Injury	948	Brain Blogger	10.1097/00001199-199612000-00006	Journal of Head Trauma Rehabilitation	Medicine
2008-07-14 18:19:17	Preschool Programs Can Boost School Readiness	833	Effortless Incitement	10.1126/science.1156019	Science	Psychology
2008-07-14 21:30:00	Microwave Pfu CelB 5 minutes for highest activity	630	Conformational Flux	10.1021/ja802404g	Journal of the American Chemical Society	Biology
2008-07-15 02:00:10	Antidepressants have Limited Efficacy in Juvenile Depression	470	Dr Shock MD PhD	10.1192/bjp.bp.106.031088	The British Journal of Psychiatry	Medicine
2008-07-15 09:56:13	On the flip side...	401	monofilia.org	10.1038/nature07108	Nature	Biology
2008-07-15	Did You Eat Your Fruits and Vegetables Today?	957	Highlight HEALTH	10.1186/1475-2891-7-18	Nutrition Journal	Psychology
2008-07-15 14:10:16	Blatant Plagarism	588	Will and Beyond	10.1039/b511981b	Journal of Materials Chemistry	Chemistry
2008-07-15 14:10:16	Blatant Plagarism	588	Will and Beyond	10.1016/S0040-6090(03)00467-X	Thin Solid Films	Chemistry
2008-07-15 19:00:39	DNA Describes Pattern of Chronological Speciation for Dendroica Warblers	891	Living the Scientific Life (Scientist, Interrupted)	10.1098/rspb.2008.0630	Proceedings of the Royal Society B: Biological Sciences	Physics
2008-07-15 19:00:39	DNA Describes Pattern of Chronological Speciation for Dendroica Warblers	891	Living the Scientific Life (Scientist, Interrupted)	10.1371/journal.pbio.0060071	PLoS Biology	Physics
2008-07-15 20:01:34	A Vast Repository for Greenhouse Gas?	68	Deep-Sea News	10.1073/pnas.0804397105	Proceedings of the National Academy of Sciences	Biology
2008-07-15 21:00:57	DNA Reveals Tempo of Chronological Speciation for Dendroica Warblers	916	Living the Scientific Life (Scientist, Interrupted)	10.1098/rspb.2008.0630	Proceedings of the Royal Society B: Biological Sciences	Physics
2008-07-15 21:00:57	DNA Reveals Tempo of Chronological Speciation for Dendroica Warblers	916	Living the Scientific Life (Scientist, Interrupted)	10.1371/journal.pbio.0060071	PLoS Biology	Physics
2008-07-15 22:00:32	DNA Reveals Tempo and Chronology of Speciation for Dendroica Warblers	869	Living the Scientific Life (Scientist, Interrupted)	10.1098/rspb.2008.0630	Proceedings of the Royal Society B: Biological Sciences	Physics
2008-07-15 22:00:32	DNA Reveals Tempo and Chronology of Speciation for Dendroica Warblers	869	Living the Scientific Life (Scientist, Interrupted)	10.1371/journal.pbio.0060071	PLoS Biology	Physics
2008-07-16 05:03:31	Tattoos, body piercings and self-harm - is there a link?	828	BPS Research Digest	10.1080/10503300701506938	Psychotherapy Research	Psychology
2008-07-16 06:12:05	Neural encoding of the concept of nest in the mouse brain	599	Effortless Incitement	10.1073/pnas.0701106104	Proceedings of the National Academy of Sciences	Psychology
2008-07-16 06:13:05	Unnatural Approach to Diabetes	1004	Sciencebase Science Blog	10.2337/dc06-2120	Diabetes Care	Other
2008-07-16 11:04:29	I Want it Now! -- Temporal Discounting in the Primate Brain	1108	Pure Pedantry	10.1016/j.neuron.2008.05.010	Neuron	Biology
2008-07-16	Insect Ejaculate Attracts Parasites x2	744	The Other 95%	10.1111/j.1570-7458.2005.00245.x	Entomologia Experimentalis et Applicata	Biology
2008-07-16	Insect Ejaculate Attracts Parasites x2	744	The Other 95%	10.1038/433704a	Nature	Biology
2008-07-16	Insect Ejaculate Attracts Parasites x2	744	The Other 95%	10.1073/pnas.0707809105	Proceedings of the National Academy of Sciences	Biology
2008-07-15 17:31:54	GODZ research tools DHCC-3.	5	farouche ombre	10.1016/S0006-291X(02)00900-2	Biochemical and Biophysical Research Communications	Biology
2008-07-17 07:00:08	Obesity amplifies across generations; can folate-rich diets stop it?	1588	Not Exactly Rocket Science	10.1038/ijo.2008.100	International Journal of Obesity	Biology
2008-07-17 13:09:46	The Ethics of Selling Prescription Data	888	Brain Blogger	10.1056/NEJMp068125	New England Journal of Medicine	Medicine
2008-07-17 14:00:32	The End of the Minoans: A Cretan Insurrection?	1524	Archaeology @ About.com	10.1016/j.jas.2008.03.006	Journal of Archaeological Science	Anthropology
2008-07-18 01:37:18	Mirror Neurons May Be Responsible For Global Warming & U.S. Economic Woes	547	Neuroscientifically Challenged	10.1038/454167a	Nature	Psychology
2008-07-18 05:02:16	Why psychologists are asking children to touch their toes	816	BPS Research Digest	10.1016/j.ecresq.2007.01.004	Early Childhood Research Quarterly	Psychology
2008-07-18 08:11:09	Fair Use Rights	986	Sciencebase Science Blog	10.1504/IJPL.2008.019438	International Journal of Private Law	Other
2008-07-18 10:05:25	Dying To Be A Good Mom - Eating Disorders In Pregnancy	957	Brain Blogger	10.1186/1477-7525-5-23	Health and Quality of Life Outcomes	Medicine
2008-07-18 10:05:25	Dying To Be A Good Mom - Eating Disorders In Pregnancy	957	Brain Blogger	10.1089/jwh.2007.0550	Journal of Women's Health	Medicine
2008-07-18 10:05:25	Dying To Be A Good Mom - Eating Disorders In Pregnancy	957	Brain Blogger	10.1002/eat.20243	International Journal of Eating Disorders	Medicine
2008-07-18 10:05:25	Dying To Be A Good Mom - Eating Disorders In Pregnancy	957	Brain Blogger	10.1111/j.1740-8709.2007.00121.x	Maternal	Medicine
2008-07-18 10:05:25	Dying To Be A Good Mom - Eating Disorders In Pregnancy	957	Brain Blogger	10.1002/eat.20493	International Journal of Eating Disorders	Medicine
2008-07-18 09:57:13	Autism and ethnic minorities: possible referral bias?	563	Translating Autism	10.1007/s10803-008-0611-5	Journal of Autism and Developmental Disorders	Psychology
2008-07-18 10:13:13	The most primitive short-tailed bird?	1261	Dracovenator	10.1111/j.1475-4983.2008.00793.x	Palaeontology	Biology
2008-07-19 08:47:00	The Genetics of Voting Behavior	535	Monastic Musings	10.1017/S0003055408080209	American Political Science Review	Social Science
2008-07-18 14:39:20	Predicting Ecosystem Invasibility	880	Rob's Idaho Perspective	10.1371/journal.pbio.0060162	PLoS Biology	Biology
2008-07-20 13:08:13	The Eighth Leading Cause of Death in the U.S. is&hellip;	929	Brain Blogger	10.2146/ajhp060506	American Journal of Health-System Pharmacy	Medicine
2008-07-20 20:01:45	Volcanoes Are Evil	483	Deep-Sea News	10.1038/nature07076	Nature	Biology
2008-07-21 06:06:10	Athletes benefit from being perfectionist	872	BPS Research Digest	10.1016/j.psychsport.2007.10.001	Psychology of Sport and Exercise	Psychology
2008-07-21 14:16:45	When Age Is Just A Number	984	Brain Blogger	10.1016/j.neurobiolaging.2008.04.010	Neurobiology of Aging	Medicine
2008-07-21 14:18:59	Blatant Plagiarism	603	Will and Beyond	10.1039/b511981b	Journal of Materials Chemistry	Chemistry
2008-07-21 14:18:59	Blatant Plagiarism	603	Will and Beyond	10.1016/S0040-6090(03)00467-X	Thin Solid Films	Chemistry
2008-07-21 14:48:35	Algae fight on the side of light. Inverts, not so much...	651	I'm a chordata, urochordata!	10.1890/06-1099.1	Ecology	Biology
2008-07-22	Increased Coffee Consumption Associated with Lower Risk of Liver Cancer	901	Highlight HEALTH	10.1002/hep.22320	Hepatology	Biology
2008-07-22 18:07:29	Assisted colonization? Let&rsquo;s hope that will not be our last hope	963	Snail's Tales	10.1126/science.1157897	Science	Biology
2008-07-22 22:03:08	Another Wiki, WikiPathways	1126	OpenHelix	10.1371/journal.pbio.0060184	PLoS Biology	Biology
2008-07-23 05:25:39	Dinosaur supertree- Mark II	815	Dracovenator	10.1098/rspb.2008.0715	Proceedings of the Royal Society B: Biological Sciences	Biology
2008-07-23 07:06:00	Butterfly anti-aphrodisiacs help Brussels sprouts avoid being eaten	1247	Chance and Necessity	10.1073/pnas.0707809105	Proceedings of the National Academy of Sciences	Biology
2008-07-23 12:07:10	Which Came First - Depression or Diabetes?	930	Brain Blogger	10.1016/j.diabres.2007.07.009	Diabetes Research and Clinical Practice	Medicine
2008-07-23 12:07:10	Which Came First - Depression or Diabetes?	930	Brain Blogger	10.1001/jama.299.23.2751	JAMA: The Journal of the American Medical Association	Medicine
2008-07-23 12:07:10	Which Came First - Depression or Diabetes?	930	Brain Blogger	10.2337/dc07-1827	Diabetes Care	Medicine
2008-07-23 16:01:19	The Evolution of Imprinting	1090	Greg Laden's Blog	10.1371/journal.pbio.0060135	PLoS Biology	Anthropology
2008-07-24 04:08:30	Diversity and Cooperation	557	Amanuensis	10.1038/nature06940	Nature	Social Science
2008-07-24 11:05:27	Parasites and ecosystem ecology	565	Uncommon Ground	10.1038/nature06970	Nature	Biology
2008-07-24 15:01:49	Does lead exposure cause decreased brain size?	1226	Greg Laden's Blog	10.1371/journal.pmed.0050112	PLoS Medicine	Anthropology
2008-07-25 11:00:08	Parasites outweigh top predators and castrators do best of all	1597	Not Exactly Rocket Science	10.1038/nature06970	Nature	Biology
2008-07-25 11:01:57	On line surveillance of emerging infectious disease?	882	Greg Laden's Blog	10.1371/journal.pmed.0050151	PLoS Medicine	Anthropology
2008-07-25 10:06:22	Mortality Rates in Autism.	578	Translating Autism	10.1177/1362361308091653	Autism	Psychology
2008-07-25 13:07:31	A Bad Mix - Cell Phones and Children?	907	Brain Blogger	10.1136/British Medical Journal.a545	British Medical Journal	Medicine
2008-07-25 16:36:24	Latest no-no for climateers: tropical vacations	1197	Class M	10.1029/2007JD009140	Journal of Geophysical Research	Geosciences
2008-07-23 12:37:25	General role of DHCC9 and related proteins.	4	farouche ombre	10.1038/ncb1349	Nature Cell Biology	Biology
2008-07-27 00:19:51	The Neural Correlates of Compulsive Hoarding	503	The Neurocritic	10.1038/sj.mp.4002129	Molecular Psychiatry	Biology
2008-07-26 20:04:00	Feminizer and The Evolution of Sex Determination in Honeybees	418	Dispelled	10.1038/nature07052	Nature	Biology
2008-07-27 11:01:18	Introduced Parasite Suspected of Killing Wild Bumblebees in Canada	1251	Living the Scientific Life (Scientist, Interrupted)	10.1371/journal.pone.0002771	PLoS ONE	Physics
2008-07-27 17:45:00	Voting Booth Genetics: Are You Genetically Tied To Your Party?	290	Science for Non-science Majors	10.1126/science.321.5888.486	Science	Biology
2008-07-27 19:01:11	Amphibian Immune Systems and Survival	1108	Greg Laden's Blog	10.1371/journal.pone.0002692	PLoS ONE	Anthropology
2008-07-28 01:09:21	Broken Social Scene	453	The Neurocritic	10.1016/j.neuropsychologia.2008.05.003	Neuropsychologia	Biology
2008-07-28 12:14:18	Finding New Ways to Treat Depression	966	Brain Blogger	10.1136/ebmh.11.2.34	Evidence-Based Mental Health	Medicine
2008-07-28 12:14:18	Finding New Ways to Treat Depression	966	Brain Blogger	10.1136/ebmh.11.2.47	Evidence-Based Mental Health	Medicine
2008-07-28 19:01:24	Spread of Disease from Domestic to Wild Bees	1139	Greg Laden's Blog	10.1371/journal.pone.0002771	PLoS ONE	Anthropology
2008-07-28 20:05:25	Migration conservation	692	Snail's Tales	10.1371/journal.pbio.0060188	PLoS Biology	Biology
2008-07-28 22:07:26	The Winter Wren is multiple species!	497	Biological Ramblings	10.1111/j.1365-294X.2008.03769.x	Molecular Ecology	Biology
2008-07-29 04:10:00	Washing Away Your Sins: Threatened Morality and Physical Cleansing	1339	Effortless Incitement	10.1126/science.1130726	Science	Psychology
2008-07-29 10:07:44	There Is No Sham In Acupuncture	886	Brain Blogger	10.1002/hbm.20583	Human Brain Mapping	Medicine
2008-07-29 14:02:36	I get questions...	1255	denialism blog	10.1371/journal.pone.0002095	PLoS ONE	Medicine
2008-07-29 14:02:36	I get questions...	1255	denialism blog	10.1182/blood-2005-04-1594	Blood	Medicine
2008-07-29 19:01:38	Re-examining the cause of speciation and species diversity in the tropics	1392	Greg Laden's Blog	10.1371/journal.pone.0002738	PLoS ONE	Anthropology
2008-07-29 21:01:15	The seductive siren of soft tissue preservation: Ancient dinosaur flesh wasn&#039;t ancient. Or dinosaur flesh.	1254	Greg Laden's Blog	10.1371/journal.pone.0002808	PLoS ONE	Anthropology
2008-07-30 02:00:07	Patient Doctor Relationship: Emotional Intelligence	1223	Dr Shock MD PhD	10.1111/j.1365-2923.2008.03039.x	Medical Education	Medicine
2008-07-30 08:39:50	Water on Mars, Part 1	1343	The Scientific Activist	10.1038/ngeo207	Nature Geoscience	Biology
2008-07-30 08:39:50	Water on Mars, Part 1	1343	The Scientific Activist	10.1038/nature07097	Nature	Biology
2008-07-30	Nothing But Uncertainty	1414	Uncertain Principles	10.1103/PhysRevD.78.022002	Physical Review D	Physics
2008-07-30 11:02:11	A Closer Look at Preserved Dinosaur Soft Tissue Reveals .. Slime	1265	Living the Scientific Life (Scientist, Interrupted)	10.1371/journal.pone.0002808	PLoS ONE	Physics
2008-07-30 11:08:13	HIV/AIDS denialists aren&#039;t going to like this one bit	698	Respectful Insolence	10.1016/S0140-6736(08)61113-7	The Lancet	Medicine
2008-07-30 13:38:49	Tumor immunity and prognosis	1009	Mystery Rays from Outer Space	10.1158/1078-0432.CCR-07-4433	Clinical Cancer Research	Other
2008-07-30 14:43:00	Changing the culture of EOL care in the trauma ICU	763	Pallimed: a Hospice & Palliative Medicine Blog	10.1097/TA.0b013e318174f112	The Journal of Trauma: Injury, Infection, and Critical Care	Medicine
2008-07-30 17:01:34	Will The Great Animal Migrations Disappear Forever?	1249	Living the Scientific Life (Scientist, Interrupted)	10.1371/journal.pbio.0060188	PLoS Biology	Physics
2008-07-30 17:01:34	Will The Great Animal Migrations Disappear Forever?	1249	Living the Scientific Life (Scientist, Interrupted)	10.1371/journal.pbio.0060165	PLoS Biology	Physics
2008-07-31 09:01:39	Water on Mars, Part 2	1139	The Scientific Activist	10.1038/ngeo207	Nature Geoscience	Biology
2008-07-31 09:01:39	Water on Mars, Part 2	1139	The Scientific Activist	10.1038/nature07097	Nature	Biology
2008-07-31 18:15:00	Hand in Hand	475	Stimulating Aliquot	10.1162/jocn.2008.20504	Journal of Cognitive Neuroscience	Biology
2008-08-01 09:07:53	Finding Experts	982	Sciencebase Science Blog	10.1504/IJKL.2008.019737	International Journal of Knowledge and Learning	Other
2008-08-01 11:01:45	Rosella Research Adds Insight Into Ring Species Hypothesis	1054	Living the Scientific Life (Scientist, Interrupted)	10.1098/rspb.2008.0765	Proceedings of the Royal Society B: Biological Sciences	Physics
2008-08-01 10:17:51	IQ, sex differences, and high functioning PDD.	523	Translating Autism	10.1007/s10803-008-0610-6	Journal of Autism and Developmental Disorders	Psychology
2008-08-01 13:01:38	Rosellas, Rings, and Speciation: Testing the Ring Species Hypothesis	999	Living the Scientific Life (Scientist, Interrupted)	10.1098/rspb.2008.0765	Proceedings of the Royal Society B: Biological Sciences	Physics
2008-08-01 15:00:01	Predicting in-hospital mortality from CHF	1084	Pallimed: a Hospice & Palliative Medicine Blog	10.1016/j.jacc.2008.04.028	Journal of the American College of Cardiology	Medicine
2008-07-31 11:50:41	Math performance in the US: boys and girls have same mean, different variance	1301	Pure Pedantry	10.1126/science.1160364	Science	Biology
2008-07-30 20:02:17	Current WD amplitudes Unrip with Autophagy.	10	farouche ombre	10.1074/jbc.M502736200	Journal of Biological Chemistry	Biology
2008-08-02 16:11:19	Skin cells from an 82-yr.-old ALS patient reprogrammed to form neurons	1060	Neurophilosophy	10.1126/science.1158799	Science	Biology
2008-08-03 06:07:27	Duffy Antigen Receptor for Chemokines Mediates trans-Infection of HIV-1 from Red Blood Cells to Target Cells and Affects HIV-AIDS Susceptibility	892	Effortless Incitement	10.1016/j.chom.2008.06.002	Cell Host	Psychology
2008-08-03 20:05:31	The effect of human intrusion on native mammal populations.	326	Panthera studentessa	10.1644/07-MAMM-A-122R1.1	Journal of Mammalogy	Biology
2008-08-04 10:10:00	Aggressiveness of end of life care in lung cancer	688	Pallimed: a Hospice & Palliative Medicine Blog	10.1002/cncr.23620	Cancer	Medicine
2008-08-04 11:02:14	Mystery Parrot Disease Virus Identified	1356	Living the Scientific Life (Scientist, Interrupted)	10.1186/1743-422X-5-88	Virology Journal	Physics
2008-08-04 17:02:57	This Is The Story of Carbon...	482	Deep-Sea News	10.1130/G24624A.1	Geology	Biology
2008-08-04 17:02:57	This Is The Story of Carbon...	482	Deep-Sea News	10.1073/pnas.0710279105	Proceedings of the National Academy of Sciences	Biology
2008-08-17 14:21:28	Good News for Fruit Fly Truckers	418	Neuroscientifically Challenged	10.1016/j.cub.2008.07.028	Current Biology	Psychology
2008-08-05 09:03:55	Making that deep-sea connection&hellip; to mangroves	83	Deep-Sea News	10.1073/pnas.0804601105	Proceedings of the National Academy of Sciences	Biology
2008-08-05	Optical Control of Ultracold Collisions in Metastable Xenon	1468	Uncertain Principles	10.1103/PhysRevLett.74.506	Physical Review Letters	Physics
2008-08-05 10:03:33	Making that deep-sea connection to mangroves	102	Deep-Sea News	10.1073/pnas.0804601105	Proceedings of the National Academy of Sciences	Biology
2008-02-05 18:07:00	What is autonomy?	694	Combining Cognits	10.1016/j.biosystems.2007.07.003	Biosystems	Computer Science / Engineering
2008-08-05 13:55:08	Open Access to calculated chemical properties of 12M substances	487	Zzzoot	10.1021/ci700334f	Journal of Chemical Information and Modeling	Biology
2008-08-05 11:47:00	Vitamin C and cancer: is Linus Pauling partially vindicated?	1160	Snail's Tales	10.1073/pnas.0804226105	Proceedings of the National Academy of Sciences	Biology
2008-08-05 14:07:51	Can this Economic Downturn Lead to Better Psychosocial Health?	956	Brain Blogger	10.1111/j.0022-2445.2004.00011.x	Journal of Marriage and Family	Medicine
2008-08-05 14:11:58	The sound of dots moving: Researchers identify a new form of synaesthesia	889	Neurophilosophy	10.1016/j.cub.2008.06.014	Current Biology	Biology
2008-08-05 16:08:58	The sound of dots moving: A new form of synaesthesia	899	Neurophilosophy	10.1016/j.cub.2008.06.014	Current Biology	Biology
2008-08-06 03:48:11	Giving and Taking	499	Amanuensis	10.1007/s10683-007-9172-2	Experimental Economics	Social Science
2008-08-06 02:58:00	An analysis of the forces required to drag sheep over various surfaces	983	Effortless Incitement	10.1016/S0003-6870(02)00071-6	Applied Ergonomics	Psychology
2008-08-06 10:05:32	What Makes A Good Doctor? - A Patient&rsquo;s Perspective	1012	Brain Blogger	10.1136/British Medical Journal.39555.608252.AD	British Medical Journal	Medicine
2008-08-06 13:57:49	Tectonics shown to drive changes in biodiversity	1534	Highly Allochthonous	10.1126/science.1155674	Science	Geosciences
2008-08-06	Behold The Pale Horse: The Genetics of Color and Cancer	988	Living the Scientific Life (Scientist, Interrupted)	10.1038/ng.185	Nature Genetics	Biology
2008-08-06 01:55:41	When the &quot;gold standard&quot; becomes tarnished....	402	survive the journey	10.1530/EJE-07-0424	European Journal of Endocrinology	Medicine
2008-08-07 08:00:11	Joined Up Fuels	1053	Sciencebase Science Blog	10.1504/IJAP.2008.019689	International Journal of Alternative Propulsion	Other
2008-08-07 10:02:41	Dinosaurs and the Red Queen	986	Laelaps	10.1098/rspb.2008.0912	Proceedings of the Royal Society B: Biological Sciences	Anthropology
2008-08-07 12:28:58	Abstinence Education: Just Giving the Kids Ideas	1103	Pure Pedantry	10.1363/4008708	Perspectives on Sexual and Reproductive Health	Biology
2008-08-07 14:30:55	arXiv readership/citation bias examined	469	Zzzoot	10.1086/527522	Publications of the Astronomical Society of the Pacific	Biology
2008-08-07 14:30:55	arXiv readership/citation bias examined	469	Zzzoot	10.1086/589836	Publications of the Astronomical Society of the Pacific	Biology
2008-08-07 12:45:21	Research in Praise of the Quickie	672	eHarmony Labs Blog	10.1111/j.1743-6109.2008.00797.x	The Journal of Sexual Medicine	Psychology
2008-08-15 18:29:52	The Evolution of Schizophrenia	529	Neuroscientifically Challenged	10.1186/gb-2008-9-8-r124	Genome Biology	Psychology
2008-08-08 01:03:07	Other adaptive landscape papers	1046	Evolving Thoughts	10.1007/s10539-008-9116-z	Biology	Biology
2008-08-08 01:03:07	Other adaptive landscape papers	1046	Evolving Thoughts	10.1007/s10539-008-9124-z	Biology	Biology
2008-08-08 01:03:07	Other adaptive landscape papers	1046	Evolving Thoughts	10.1007/s10539-008-9128-8	Biology	Biology
2008-08-08 01:03:09	Colbert, spiders and cohesion species	1176	Evolving Thoughts	10.1080/10635150802302443	Systematic Biology	Biology
2008-08-08 01:03:10	New paper by Wilkins	438	Evolving Thoughts	10.1007/s10539-008-9125-y	Biology	Biology
2008-08-08 01:03:13	New work on speciation	1052	Evolving Thoughts	10.1038/hdy.2008.69	Heredity	Biology
2008-08-08 01:03:13	New work on speciation	1052	Evolving Thoughts	10.1534/genetics.107.084418	Genetics	Biology
2008-08-08 01:03:13	New work on speciation	1052	Evolving Thoughts	10.1371/journal.pcbi.1000126	PLoS Computational Biology	Biology
2008-08-08 01:03:13	New work on speciation	1052	Evolving Thoughts	10.1534/genetics.107.084418	Genetics	Biology
2008-08-08 01:03:13	New work on speciation	1052	Evolving Thoughts	10.1016/j.cub.2008.05.029	Current Biology	Biology
2008-08-10 05:53:22	A Call for Randomized Clinical Trials of Parachutes	547	Not Totally Rad	10.1136/British Medical Journal.327.7429.1459	British Medical Journal	Medicine
2008-08-08 08:00:00	Do conformational changes precede or follow binding?	531	Conformational Flux	10.1073/pnas.0802524105	Proceedings of the National Academy of Sciences	Biology
2008-08-08 11:09:21	Public Health Needs a Shot in the Arm	998	Brain Blogger	10.1038/nri780	Nature Reviews Immunology	Medicine
2008-08-08 09:22:17	Joint attention in autism: Assessment in multiple settings	544	Translating Autism	10.1177/1362361307089521	Autism	Psychology
2008-08-08 16:02:20	Why would a leatherback turtle dive 1000m deep?	637	Deep-Sea News	10.1242/jeb.020065	Journal of Experimental Biology	Biology
2008-08-08 23:12:16	The eye tells the brain when to plasticize	1053	Neurophilosophy	10.1016/j.cell.2008.05.054	Cell	Biology
2008-08-09 19:49:47	G beta properties of other WD proteins.	4	farouche ombre	10.1006/bbrc.2000.3012	Biochemical and Biophysical Research Communications	Biology
2008-08-10 00:10:23	HIV-Positive? Start Meditating	1065	Brain Blogger	10.1016/j.bbi.2008.07.004	Brain, Behavior, and Immunity	Medicine
2008-08-10 21:11:16	Cannibalism & the shaking death: A new form of the disease & a possible epidemic	1015	Neurophilosophy	10.1016/S0140-6736(06)68930-7	The Lancet	Biology
2008-08-10 21:11:16	Cannibalism & the shaking death: A new form of the disease & a possible epidemic	1015	Neurophilosophy	10.1002/ana.21420	Annals of Neurology	Biology
2008-08-09 20:27:28	The human NoNO repeat NONO non-POU NONO like domain.	4	farouche ombre	10.1016/j.ygeno.2005.02.010	Genomics	Biology
2008-08-11 02:54:00	Chimpanzees use self distraction to cope with impulsivity	968	Effortless Incitement	10.1098/rsbl.2007.0399	Biology Letters	Psychology
2008-08-11 15:09:00	How To Talk To Kids About Sex	1166	Brain Blogger	10.1136/British Medical Journal.a206	British Medical Journal	Medicine
2008-08-12 15:58:50	Genome Biology on race	609	Ego sum Daniel	10.1186/gb-2008-9-7-404	Genome Biology	Biology
2008-08-12 20:09:51	The baller&#039;s brain (and his pinky)	1123	Neurophilosophy	10.1038/nn.2182	Nature Neuroscience	Biology
2008-08-25 00:34:25	Non-pharmacological management of antipsychotic-induced weight gain	1425	Dr Shock MD PhD	10.1192/bjp.bp.107.042853	The British Journal of Psychiatry	Medicine
2008-08-22 01:05:39	Adolescent Violence Prevention	1691	Dr Shock MD PhD	10.1016/j.jadohealth.2008.01.016	Journal of Adolescent Health	Medicine
2008-08-21 02:50:14	Exceptional longevity does not result in excessive levels of disability	1214	Dr Shock MD PhD	10.1073/pnas.0804931105	Proceedings of the National Academy of Sciences	Medicine
2008-08-19 00:39:45	Internet Based Treatment of Depressive Symptoms	1414	Dr Shock MD PhD	10.1136/British Medical Journal.37945.566632.EE	British Medical Journal	Medicine
2008-08-18 22:37:45	Quality and quantity once again, with vaccination	671	Mystery Rays from Outer Space	10.1128/JVI.00204-08	Journal of Virology	Other
2008-08-26 14:14:58	Three cases of migration and conflict: Hurricane Katrina, Bangladesh and The Dust Bowl	1033	Ecowar	10.1007/s10745-007-9142-5	Human Ecology	Anthropology
2008-07-30 17:00:11	Environmental degradation kills 62 million people each year	970	Ecowar	10.1007/s10745-007-9128-3	Human Ecology	Anthropology
2008-05-19 17:21:58	Natural resources and civil war	980	Ecowar	10.1177/0022343304043773	Journal of Peace Research	Anthropology
2008-03-13 16:03:03	Climate change and conflict frequency	661	Ecowar	10.1007/s10745-007-9115-8	Human Ecology	Anthropology
2008-08-13 09:02:04	Methadone for cancer (no) and cancer pain (yes)	1397	Terra Sigillata	10.1158/0008-5472.CAN-08-1227	Cancer Research	Biology
2008-08-22 20:00:00	Guided by the (blue) light	972	Conformational Flux	10.1038/nature07183	Nature	Biology
2008-08-19 21:30:00	How to help an enzyme crack cocaine	788	Conformational Flux	10.1021/ja803646t	Journal of the American Chemical Society	Biology
2008-01-29 07:37:49	Kiwi and night vision	543	V1	10.1371/journal.pone.0000198	PLoS ONE	Psychology
2008-08-20 11:22:25	Ship-wrecked reefs	752	The Beagle Project Blog	10.1371/journal.pone.0002989	PLoS ONE	Biology
2008-08-17 23:41:41	Can You Sequence a Bacteriaâ€™s Entire Genome Overnight?	502	Dammit Jim!	10.1038/nature03959	Nature	Biology
2008-08-18 23:42:08	Cocaine and Glutamate, Part Two	557	Neuroscientifically Challenged	10.1016/j.neuron.2008.07.010	Neuron	Psychology
2008-08-15 18:29:20	Why You Can't Remember Where Your Keys Are	522	Neuroscientifically Challenged	10.1111/j.1467-8721.2008.00582.x	Current Directions in Psychological Science	Psychology
2008-08-15 16:02:16	Ah, Carbon Capture; we hardly knew ye	1335	Class M	10.1016/j.ijggc.2008.06.008	International Journal of Greenhouse Gas Control	Geosciences
2008-08-25 19:01:14	Can Drug Therapy Prevent Parkinsonâ€™s Disease?	1166	Brain Blogger	10.1212/01.wnl.0000303818.38960.44	Neurology	Medicine
2008-08-25 19:01:14	Can Drug Therapy Prevent Parkinsonâ€™s Disease?	1166	Brain Blogger	10.1212/01.wnl.0000312511.62699.a8	Neurology	Medicine
2008-08-25 19:01:14	Can Drug Therapy Prevent Parkinsonâ€™s Disease?	1166	Brain Blogger	10.1159/000054770	Neuroepidemiology	Medicine
2008-08-25 19:01:14	Can Drug Therapy Prevent Parkinsonâ€™s Disease?	1166	Brain Blogger	10.1212/01.wnl.0000271883.45010.8a	Neurology	Medicine
2008-08-25 19:01:14	Can Drug Therapy Prevent Parkinsonâ€™s Disease?	1166	Brain Blogger	10.1016/j.parkreldis.2006.08.011	Parkinsonism	Medicine
2008-08-25 19:01:14	Can Drug Therapy Prevent Parkinsonâ€™s Disease?	1166	Brain Blogger	10.1212/01.wnl.0000286942.14552.51	Neurology	Medicine
2008-08-24 00:24:06	Go For The Gold, It May Prolong Your Life	1104	Brain Blogger	10.1136/British Medical Journal.a439	British Medical Journal	Medicine
2008-08-22 12:09:35	When It Comes to Health, Adults Shortchange Kids	1251	Brain Blogger	10.1136/British Medical Journal.a829	British Medical Journal	Medicine
2008-08-21 02:40:40	Is Seeing Into the Future More Than an Optical Illusion?	867	Brain Blogger	10.1080/03640210802035191	Cognitive Science: A Multidisciplinary Journal	Medicine
2008-08-15 09:02:38	The Mental Health of our Military	1018	Brain Blogger	10.1001/jama.300.6.663	JAMA: The Journal of the American Medical Association	Medicine
2008-08-15 09:02:38	The Mental Health of our Military	1018	Brain Blogger	10.2105/AJPH.2007.115519	American Journal of Public Health	Medicine
2008-08-14 10:27:31	Will Money Improve NYCâ€™s Health?	1254	Brain Blogger	10.1136/British Medical Journal.a673	British Medical Journal	Medicine
2008-08-13 12:51:08	Culturally Competent Care - Are Health Care Providers Doing Enough?	1300	Brain Blogger	10.1186/1472-6963-8-92	BMC Health Services Research	Medicine
2008-08-13 12:51:08	Culturally Competent Care - Are Health Care Providers Doing Enough?	1300	Brain Blogger	10.1177/1049732307307757	Qualitative Health Research	Medicine
2008-08-13 12:51:08	Culturally Competent Care - Are Health Care Providers Doing Enough?	1300	Brain Blogger	10.1016/S0924-9338(08)70062-2	European Psychiatry	Medicine
2008-03-28 19:19:45	â€œA 30% Chance of Rain Tomorrowâ€: How Does the Public Understand Probabilistic Weather Forecasts?	518	Decision Psychology	10.1111/j.1539-6924.2005.00608.x	Risk Analysis	Psychology
2008-08-25 08:39:42	Autism and Porphyrinuria: Mercury Exposure in an Australian Sample	543	Translating Autism	10.1080/15287390802271723	Journal of Toxicology and Environmental Health, Part A	Psychology
2008-08-18 09:00:20	High dose vitamin C and cancer: Has Linus Pauling been vindicated?	1556	Science-Based Medicine	10.1073/pnas.0804226105	Proceedings of the National Academy of Sciences	Medicine
2008-08-18 09:00:20	High dose vitamin C and cancer: Has Linus Pauling been vindicated?	1556	Science-Based Medicine	10.1093/annonc/mdn377	Annals of Oncology	Medicine
2008-08-25 12:21:00	Water and Amyloid Self-Assembly	435	The Curious Wavefunction	10.1021/ja8017303	Journal of the American Chemical Society	Biology
2008-08-24 19:42:38	How Frizzled thinking G0es and accessory funcationality dove tailed.	1	farouche ombre	10.1083/jcb.200511071	The Journal of Cell Biology	Biology
2008-08-24 19:22:26	The alternative method; diss the two L-suicide beta-substrates	2	farouche ombre	10.1242/jcs.018937	Journal of Cell Science	Biology
2008-08-24 18:33:32	PSF/p54(nrb )dual-specificity no-on- transient A gene and non-A4/U1 complex.	2	farouche ombre	10.1128/MCB.01298-07	Molecular and Cellular Biology	Biology
2008-08-16 17:07:46	Group Structure non-POU NONO		farouche ombre	10.1007/s004390050553	Human Genetics	Biology
2008-05-08	HistoMag: Nanomaterials in Medical Physics	952	Physiology physics woven fine	10.1002/cyto.a.20173	Cytometry Part A	Biology
2008-08-19 09:23:42	Is The World Slowly Dying?	1112	(It's a ...) Micro World (... after all)	10.1126/science.1156401	Science	Biology
2008-08-21 13:00:53	Do nice guys really finish last?	885	eHarmony Labs Blog	10.1007/s11199-006-9075-2	Sex Roles	Psychology
2008-08-23 21:50:56	The smell of fear	1063	Neurophilosophy	10.1126/science.1160770	Science	Biology
2008-08-21 21:40:50	Growth factor receptor governs neurogenesis & sensitivity to antidepressants	1065	Neurophilosophy	10.1016/j.neuron.2008.06.023	Neuron	Biology
2008-08-19 17:00:06	Who's a clever boy then?	661	Neurophilosophy	10.1371/journal.pbio.0060202	PLoS Biology	Biology
2008-08-23 07:53:00	Associations between iris characteristics and personality in adulthood	1133	Effortless Incitement	10.1016/j.biopsycho.2007.01.007	Biological Psychology	Psychology
2008-08-21 02:23:00	The spontaneous expression of pride and shame: Evidence for biologically innate nonverbal displays	1050	Effortless Incitement	10.1073/pnas.0802686105	Proceedings of the National Academy of Sciences	Psychology
2008-08-14 02:36:00	Stress reduction through consolation in chimpanzees	643	Effortless Incitement	10.1073/pnas.0804141105	Proceedings of the National Academy of Sciences	Psychology
2008-08-21 17:04:01	Redefining â€œNaturalâ€ in Agriculture: A review of Tomorrowâ€™s Table in PLoS Biology	449	Tomorrow's Table	10.1371/journal.pbio.0060199	PLoS Biology	Biology
2008-08-06 08:23:52	Moral Sentiments and Mechanism Design	547	Amanuensis	10.1126/science.1152110	Science	Social Science
2008-08-19 19:37:54	The Power of a Well Told Life Story	483	Improved Lives	10.1111/j.1467-9280.2005.01600.x	Psychological Science	Psychology
2008-08-22 14:28:00	How the chili got its hots	1176	Denim and Tweed	10.1890/07-0445.1	Ecology	Biology
2008-08-22 14:28:00	How the chili got its hots	1176	Denim and Tweed	10.1038/35086653	Nature	Biology
2008-08-22 14:28:00	How the chili got its hots	1176	Denim and Tweed	10.1073/pnas.0802691105	PNAS	Biology
2008-08-19 14:53:00	Magpie, know thyself	508	Denim and Tweed	10.1371/journal.pbio.0060202	PLoS Biology	Biology
2008-08-20 19:09:10	Gotta Love Blue	481	Rob's Idaho Perspective	10.1007/s00265-008-0620-6	Behavioral Ecology and Sociobiology	Biology
2008-07-23 03:41:46	Novelty seekers are biased to the right	783	BPS Research Digest	10.1016/j.neuropsychologia.2008.02.005	Neuropsychologia	Psychology
2008-08-27 04:34:23	Neighbourhoods with too much or too little social cohesion may increase risk of schizophrenia	821	BPS Research Digest	10.1017/S0033291707002085	Psychological Medicine	Psychology
2008-08-22 03:00:01	How the fluency of your own actions affects your judgment of others	764	BPS Research Digest	10.1016/j.jesp.2007.11.005	Journal of Experimental Social Psychology	Psychology
2008-08-20 03:00:01	Negative false memories are more easily implanted in children's minds than neutral ones	1017	BPS Research Digest	10.1016/j.actpsy.2008.03.009	Acta Psychologica	Psychology
2008-08-18 04:01:34	Volunteer staff are surprisingly committed	697	BPS Research Digest	10.1080/13594320701693175	European Journal of Work and Organizational Psychology	Psychology
2008-08-15 17:46:37	Dear World: What kind of a person blogs?	879	BPS Research Digest	10.1016/j.chb.2007.09.001	Computers in Human Behavior	Psychology
2008-08-15 17:44:25	Worldwide, pride and shame are expressed in the same way	973	BPS Research Digest	10.1073/pnas.0802686105	Proceedings of the National Academy of Sciences	Psychology
2008-08-14 08:22:50	Why so many people perish needlessly in emergencies	872	BPS Research Digest	10.1002/acp.1385	Applied Cognitive Psychology	Psychology
2008-08-08 04:43:24	Why conservatives are happier than liberals	834	BPS Research Digest	10.1111/j.1467-9280.2008.02124.x	Psychological Science	Psychology
2008-08-06 04:04:11	Therapy more effective when psychologists focus on their clients' strengths	692	BPS Research Digest	10.1002/jclp.20493	Journal of Clinical Psychology	Psychology
2008-08-04 03:41:05	Why we think we're better than the rest - it's not all vanity	861	BPS Research Digest	10.1016/j.jesp.2008.01.006	Journal of Experimental Social Psychology	Psychology
2008-07-31 18:08:39	Managers should be reminded that their employees can blossom	783	BPS Research Digest	10.1111/j.1467-8721.2008.00578.x	Current Directions in Psychological Science	Psychology
2008-08-08 05:02:39	How to draw information out of your brain	758	BPS Research Digest	10.1016/j.actpsy.2008.01.006	Acta Psychologica	Psychology
2008-07-25 03:23:15	Is a vivid imagination at the heart of OCD?	927	BPS Research Digest	10.1348/014466508X282833	British Journal of Clinical Psychology	Psychology
2008-08-26	Kuh-Kompass	622	science-meets-society	10.1073/pnas.0803650105	Proceedings of the National Academy of Sciences	Biology
2008-08-27 22:29:37	Slushes, Nanowords and Footnotes	821	Will and Beyond	10.1021/ja802389d	Journal of the American Chemical Society	Chemistry
2008-08-27 22:39:51	DRiPs, immunoribosomes, and immunostress	755	Mystery Rays from Outer Space	10.1083/jcb.200803022	The Journal of Cell Biology	Other
2008-08-27 23:01:41	Have a Face Only a Mother Could Love? Without Serotonin She Thinks You're Just as Ugly as Everyone Else Does	582	Neuroscientifically Challenged	10.1038/nn.2176	Nature Neuroscience	Psychology
2008-08-28 00:57:04	Did Barack Obama Use The Computer for Videogames?	992	Dr Shock MD PhD	http://www.liebertonline.com/doi/abs/10.1089/cpb.2007.0157	CyberPsychology	Medicine
2008-08-22	Tiefsee-Bakterien profitieren von Infektion!	259	science-meets-society	10.1038/ismej.2008.73	The ISME Journal	Biology
2008-08-20	Ich erkenn mich also bin Ich&hellip;	269	science-meets-society	10.1371/journal.pbio.0060202	PLoS Biology	Biology
2008-08-10	siRNA-Schere bek&auml;mpft AIDS	274	science-meets-society	10.1016/j.cell.2008.06.034	Cell	Biology
2008-08-25	Reprogrammierte Stammzellen - ein Test!	267	science-meets-society	10.1038/nature07213	Nature	Biology
2008-08-21	Memory-B-Zellen erinnern sich!	292	science-meets-society	10.1038/nature07231	Nature	Biology
2008-08-07	Kranke Viren?	230	science-meets-society	10.1038/nature07218	Nature	Biology
2008-08-05	Traumatische Epigenetik	312	science-meets-society	10.1073/pnas.0507526103	Proceedings of the National Academy of Sciences	Biology
2008-08-28 06:54:47	AbkÃ¼rzung beim Umprogrammieren von Stammzellen!	266	science-meets-society	10.1038/nature07314	Nature	Biology
2008-08-26 23:27:52	Does 100-calorie Food Packaging Work?	1017	Laura's Psychology Blog	10.1086/591103	Journal of Consumer Research	Psychology
2008-08-28 10:00:00	The largest "randomized" acupuncture study ever done: Why did they even bother?	1080	Respectful Insolence	10.1111/j.1468-2982.2008.01640.x	Cephalalgia	Medicine
2008-08-28 10:00:00	The largest "randomized" acupuncture study ever done: Why did they even bother?	1080	Respectful Insolence	10.1111/j.1468-2982.2008.01650.x	Cephalalgia	Medicine
2008-08-29 00:03:19	Long-term psychodynamic therapy better than short-term	1190	Dr Shock MD PhD	10.1017/S003329170700164X	Psychological Medicine	Medicine
2008-08-01	Arme Sportstudiobesitzer	461	science-meets-society	10.1016/j.cell.2008.06.051	Cell	Biology
2008-08-01	Erste potentielle Anwendung f&uuml;r Stammzellen	231	science-meets-society	10.1126/science.1158799	Science	Biology
2008-07-28	Schmeckt&acute;s? Neues von der Muttermilch&hellip;	312	science-meets-society	10.1016/j.physbeh.2008.05.007	Physiology	Biology
2008-07-25	Das Altern und elt-3/-5 und elt-6&hellip;	227	science-meets-society	10.1016/j.cell.2008.05.044	Cell	Biology
2008-07-01	Einfach nur &ldquo;CUT and PASTE&rdquo;. Zinkfinger-Proteine&hellip;	272	science-meets-society	10.1038/nbt1410	Nature Biotechnology	Biology
2008-06-20	Darf man das? Homosexuelles Gehirn gescant!	216	science-meets-society	10.1073/pnas.0801566105	Proceedings of the National Academy of Sciences	Biology
2008-06-20	Molekulare Kupplung in Bakterien	215	science-meets-society	10.1126/science.1157877	Science	Biology
2008-08-29 05:10:01	Armchair experts have their limits	825	BPS Research Digest	10.1038/nn.2182	Nature Neuroscience	Psychology
2008-08-29 09:14:52	TLR3-Variante schÃ¼tzt vor Makuladegeneration	300	science-meets-society	10.1056/NEJMoa0802437	New England Journal of Medicine	Biology
2008-08-29 12:31:25	When the Doctor is the Patient	1380	Brain Blogger	10.1001/jama.290.15.2048	JAMA: The Journal of the American Medical Association	Medicine
2008-08-29 12:31:25	When the Doctor is the Patient	1380	Brain Blogger	10.1097/ACM.0b013e31802d9513	Academic Medicine	Medicine
2008-08-29 12:31:25	When the Doctor is the Patient	1380	Brain Blogger	10.1016/j.pec.2005.11.013	Patient Education and Counseling	Medicine
2008-08-29 12:31:25	When the Doctor is the Patient	1380	Brain Blogger	10.1177/0269216307084607	Palliative Medicine	Medicine
2008-08-29 12:33:00	Stop trying to overturn the Modern Synthesis	610	Denim and Tweed	10.1126/science.321.5893.1157	Science	Biology
2008-07-18	Specialization: not always a dead end	507	Denim and Tweed	10.1111/j.1558-5646.2008.00398.x	Evolution	Biology
2008-08-29 13:50:00	The evolution of offspring size	1264	Denim and Tweed	http://www.jstor.org/pss/2408423	Evolution	Biology
2008-08-29 13:50:00	The evolution of offspring size	1264	Denim and Tweed	10.1086/589889	The American Naturalist	Biology
2008-08-29 13:50:00	The evolution of offspring size	1264	Denim and Tweed	http://www.jstor.org/stable/2459681	The American Naturalist	Biology
2008-08-29 13:57:38	Ecoding Diversity: What is Orthogonal Coding?	1133	Pure Pedantry	10.1073/pnas.0802569105	Proceedings of the National Academy of Sciences	Biology
2008-08-29 10:15:00	Another reason why I'm leery of meta-analyses	826	Respectful Insolence	10.1186/1472-6947-8-19	BMC Medical Informatics and Decision Making	Medicine
2008-08-29 11:53:06	Autism and Genetic Markers: A cliffsnote review	594	Translating Autism	10.1097/NEN.0b013e318184482d	Journal of Neuropathology and Experimental Neurology	Psychology
2008-08-29 18:40:44	Sociopolitical climate affects dating preferences	857	eHarmony Labs Blog	10.1111/j.1467-9280.2008.02040.x	Psychological Science	Psychology
2008-08-29 17:39:23	Was hat ein Brustkrebsgen mit der Entwicklung von Sprossachsen von Pflanzen zu tun?	456	Holliday Junction	10.1105/tpc.108.058867	THE PLANT CELL ONLINE	Biology
2008-08-29 17:39:23	Was hat ein Brustkrebsgen mit der Entwicklung von Sprossachsen von Pflanzen zu tun?	456	Holliday Junction	10.1038/sj.emboj.7601313	The EMBO Journal	Biology
2008-08-30 14:51:53	Smelling someone else's alarm bells	679	Neurotonics	10.1007/s00018-006-6108-5	Cellular and Molecular Life Sciences	Medicine
2008-08-30 16:42:36	New Treatment for Alzheimerâ€™s Disease?	1164	Brain Blogger	10.1096/fj.07-9610com	The FASEB Journal	Medicine
2008-08-30 16:42:36	New Treatment for Alzheimerâ€™s Disease?	1164	Brain Blogger	10.1073/pnas.93.20.11213	Proceedings of the National Academy of Sciences	Medicine
2008-07-24 00:44:43	Self-affirmation makes hard-to-swallow advice more palatable	1336	The Winding Path	10.1111/j.1467-9280.2008.02150.x	Psychological Science	Psychology
2008-07-04 22:06:27	How do we process complex social interactions?	1198	The Winding Path	10.1016/j.jphysparis.2007.11.006	Journal of Physiology-Paris	Psychology
2008-08-30 11:38:38	Too few genes to survive - the bacterium with the world's smallest genome	1714	Not Exactly Rocket Science	10.1126/science.1134196	Science	Biology
2008-08-30 15:30:00	An enzyme with a monkey's tail	765	Conformational Flux	10.1371/journal.pbio.0060206	PLoS Biology	Biology
2008-04-20	Blogprojekt ScienceBlog: Mit Pflanzensch&auml;dlingen Krebs heilen	646	cBlog	10.1038/nature06782	Nature	Biology
2008-08-16	Blogprojekt ScienceBlog: SMC-Proteine in Genesilencing	602	cBlog	10.1038/ng.119	Nature Genetics	Biology
2008-08-16	Blogprojekt ScienceBlog: SMC-Proteine in Genesilencing	602	cBlog	10.1038/ng.142	Nature Genetics	Biology
2008-08-31 11:21:36	Fitness, eradication, and vaccination	1372	Mystery Rays from Outer Space	10.1128/JVI.00468-08	Journal of Virology	Biology
2008-08-31 11:33:00	Big herbivores shape plant community response to global warming	1400	Denim and Tweed	10.1073/pnas.0802421105	PNAS	Biology
2008-08-31 11:33:00	Big herbivores shape plant community response to global warming	1400	Denim and Tweed	10.1674/0003-0031(2001)146[0001:EOWTDO]2.0.CO;2	The American Midland Naturalist	Biology
2008-08-25 04:08:45	Borderline â€¦ feels like I'm goin' to lose my mind	830	The Neurocritic	10.1126/science.1156902	Science	Biology
2008-08-16 19:13:58	Fewer Clothes = More Prime-Time Olympic Coverage	657	The Neurocritic	10.1177/1527476408315502	Television	Biology
2008-08-27 03:49:00	Holy magnetic cow!!	1501	Reconciliation Ecology	10.1073/pnas.0803650105	Proceedings of the National Academy of Sciences	Biology
2008-09-01 00:25:21	Medicine 2.0: Apomediation?	1470	Dr Shock MD PhD	10.2196/jmir.1030	Journal of Medical Internet Research	Medicine
2008-09-01 01:15:12	Who Can You Trust?	686	The Neurocritic	10.1126/science.1156902	Science	Psychology
2008-09-01 03:36:48	Mirrors suppress people's prejudice	881	BPS Research Digest	10.1016/j.jesp.2008.02.005	Journal of Experimental Social Psychology	Psychology
2008-08-11 15:21:37	Ein StÃ¼ckchen Neandertaler voller RÃ¤tsel	354	Fischblog(inaktiv)	10.1016/j.cell.2008.06.021	Cell	Biology
2008-09-01 05:36:20	Telomerasestruktur eintschlÃ¼sselt!	324	science-meets-society	10.1038/nature07283	Nature	Biology
2008-08-28 11:13:50	Time-Resolved Studies of Ultracold Ionizing Collisions	790	Uncertain Principles	10.1103/PhysRevLett.80.5093	Physical Review Letters	Physics
2008-09-01 13:51:50	Laughter is the Best - and Possibly Oldest - Medicine	1425	Brain Blogger	10.1093/ecam/nek015	Evidence-based Complementary and Alternative Medicine	Medicine
2008-09-01 13:51:50	Laughter is the Best - and Possibly Oldest - Medicine	1425	Brain Blogger	10.1093/ecam/nem041	Evidence-based Complementary and Alternative Medicine	Medicine
2008-09-01 09:00:00	European genes mirror European geography	1947	Not Exactly Rocket Science	10.1038/nature07331	Nature	Biology
2008-09-01 08:31:56	Direct Access: The Netherlands	574	NPA Think Tank	10.2522/ptj.20070308	Physical Therapy	Medicine
2008-09-01 08:31:56	Direct Access: The Netherlands	574	NPA Think Tank	10.2522/ptj.20070308	Physical Therapy	Medicine
2008-08-21 08:00:44	Feed Marketing a Non-starter	1232	Sciencetext	10.1504/IJTMKT.2008.019926	International Journal of Technology Marketing	Computer Science / Engineering
2008-04-11	Zehn Jahre Gen-Mais in Spanien &ndash; eine (&ouml;konomische) Bilanz	837	Fischblog	10.1038/nbt0408-384	Nature Biotechnology	Biology
2008-08-21	Suppression and Enhancement of Collisions in Optical Lattices	1282	Uncertain Principles	10.1103/PhysRevLett.80.480	Physical Review Letters	Physics
2008-03-12	Lab Visit Report: Biophysics	789	Uncertain Principles	10.1063/1.2219977	Applied Physics Letters	Biology
2008-02-16	Sternentstehung auf breiter Front im frÃ¼hen Universum	799	KOSMOlogs - Galaxienentwicklung	10.1086/527377	The Astrophysical Journal	Astronomy
2007-11-18	Wie wurden 200 aktive Schwarze L&ouml;cher im jungen Universum gefunden?	608	KOSMOlogs - Galaxienentwicklung	10.1086/521820	The Astrophysical Journal	Astronomy
2007-12-08	Protogalaxien in 92 Stunden	845	KOSMOlogs - Galaxienentwicklung	10.1086/525846	The Astrophysical Journal	Astronomy
2008-02-27	67 &sbquo;nat&uuml;rliche Teleskope&rsquo; in COSMOS entdeckt	961	KOSMOlogs - Galaxienentwicklung	10.1086/526426	The Astrophysical Journal Supplement Series	Astronomy
2008-01-17	Galaxien-Triplett in Gestalt eines Vogels	943	KOSMOlogs - Galaxienentwicklung	10.1111/j.1365-2966.2007.12703.x	Monthly Notices of the Royal Astronomical Society	Astronomy
2008-09-02 10:06:19	Spin polarization and quantum statistical effects in ultracold ionizing collisions	2023	Uncertain Principles	10.1103/PhysRevA.59.1926	Physical Review A	Physics
2008-09-02 12:46:10	In the Long Run, Exertion Regulation Wins the Day for Marathon Runners	676	Greg Laden's Blog	10.1371/journal.pone.0002943	PLoS ONE	Anthropology
2008-09-03 00:25:17	Strokeâ€™s Little Known Complication - Pain	1435	Brain Blogger	10.1111/j.1471-0552.2004.00793.x	European Journal of Neurology	Medicine
2008-09-03 00:25:17	Strokeâ€™s Little Known Complication - Pain	1435	Brain Blogger	10.1136/jnnp.2008.146738	Journal of Neurology, Neurosurgery	Medicine
2008-09-03 03:24:17	We remember more from our teens and early twenties than from any other time of life	1145	BPS Research Digest	10.1080/09541440701554409	European Journal of Cognitive Psychology	Psychology
2008-09-03 06:06:56	â€œAlpha-Male Genâ€ im Menschen.	352	science-meets-society	10.1073/pnas.0803081105	Proceedings of the National Academy of Sciences	Biology
2008-06-13	Koennen Stammzellen wirklich heilen?	284	science-meets-society	10.1016/j.stem.2008.03.020	Cell Stem Cell	Biology
2008-05-29	&ldquo;Geburt&rdquo; eines humanen Immundefizienz-Virus (HIV)	252	science-meets-society	10.1038/nature06998	Nature	Biology
2008-09-03 12:41:27	In for a choppy ride: Teaching a helicopter to fly	1351	Just A Theory	http://heli.stanford.edu/papers/coatesabbeelng_icml2008.pdf	ICML CONGRESS	Computer Science / Engineering
2008-05-26 19:08:00	A Keeper's Nightmare - Beckham, Ronaldo or Juninho	875	Sports Are 80 Percent Mental	10.1007/s00114-005-0071-0	Naturwissenschaften	Psychology
2008-09-03 09:59:00	Gernot Frenking is not happy...not at all	828	The Curious Wavefunction	10.1002/anie.200801206	Angewandte Chemie International Edition	Biology
2008-09-03 09:59:00	Gernot Frenking is not happy...not at all	828	The Curious Wavefunction	10.1002/anie.200802500	Angewandte Chemie International Edition	Biology
2008-09-03 08:49:44	Update on Deep Brain Stimulation	1315	The Corpus Callosum	10.1016/j.biopsych.2008.05.034	Biological Psychiatry	Medicine
2008-09-03 21:49:59	Rejection Leads to Aggression, How about Terrorism?	713	Social Psychology Daily	10.1016/j.jesp.2008.02.004	Journal of Experimental Social Psychology	Psychology
2008-09-03 08:08:00	Ecocultural basis of cognition: Farmers and fishermen are more holistic than herders	707	Effortless Incitement	10.1073/pnas.0803874105	Proceedings of the National Academy of Sciences	Psychology
2008-09-03 22:52:42	The Dark Side of Antibiotics	1140	Brain Blogger	10.1136/British Medical Journal.a1381	British Medical Journal	Medicine
2008-09-03 22:52:42	The Dark Side of Antibiotics	1140	Brain Blogger	10.1136/British Medical Journal.a1324	British Medical Journal	Medicine
2008-06-21 19:05:31	It&#039;s like flipping a switch	1063	Class M	10.1126/science.1157707	Science	Geosciences
2008-09-04 09:06:55	Tumors keep out T cells	996	Mystery Rays from Outer Space	10.1084/jem.20080099	Journal of Experimental Medicine	Biology
2008-09-04 11:18:45	Aerogel oder Superisolator!	365	science-meets-society	10.1103/PhysRevLett.101.055501	Physical Review Letters	Biology
2008-09-04 04:00:00	Yet another really bad day for antivaccinationists: No link between MMR and autism	1206	Respectful Insolence	10.1371/journal.pone.0003140	PLoS ONE	Medicine
2008-09-04 15:24:11	Periodic Table of Life - 68 "Elements"	1218	(It's a ...) Micro World (... after all)	10.1038/ncb0908-1015	Nature Cell Biology	Biology
2008-07-30 11:35:00	Dinosaur soft tissue--just bacterial biofilm?	1308	Aetiology	10.1371/journal.pone.0002808	PLoS ONE	Biology
2008-09-04 08:00:00	Vaccination doesn't cause autism volume what-are-we-up-to-now?	824	Aetiology	10.1371/journal.pone.0003140	PLoS ONE	Biology
2008-09-04 09:52:25	Magnification through Fluids	601	Biomicrofluidics	10.1073/pnas.0804612105	Proceedings of the National Academy of Sciences	Physics
2008-09-05 00:01:51	Right Whale Lice	747	The Other 95%	10.1111/j.1365-294X.2005.02664.x	Molecular Ecology	Biology
2008-09-05 06:18:19	Was macht uns zu Menschen?	325	science-meets-society	http://www.sciencemag.org/cgi/content/full/sci;321/5894/1346?maxtoshow	Science	Biology
2008-09-05 13:15:47	Es ist nicht alles rosarot mit DNA-Barcodes	451	Holliday Junction	10.1073/pnas.0803076105	Proceedings of the National Academy of Sciences	Biology
2008-09-05 14:18:20	Von Giraffen und Archen	473	Holliday Junction	10.1186/1741-7007-5-57	BMC Biology	Biology
2008-09-05 16:24:54	What is the sound of one hypothesis clapping?	1197	Greg Laden's Blog	10.1371/journal.pone.0003083	PLoS ONE	Anthropology
2008-09-05 09:43:38	Would you get undressed in front of a robot?	843	BPS Research Digest	10.1371/journal.pone.0002597	PLoS ONE	Psychology
2008-09-05 15:38:25	Water, water everywhere...	1379	Class M	10.1038/ngeo285	Nature Geoscience	Geosciences
2008-09-05 15:38:25	Water, water everywhere...	1379	Class M	http://www.sciencemag.org//cgi/content/full/321/5894/1340	Science	Geosciences
2008-09-06 00:06:39	When â€œAlternativeâ€ Isnâ€™t Anymore - The Ketogenic Diet in Epilepsy	982	Brain Blogger	10.1172/JCI33009	Journal of Clinical Investigation	Medicine
2008-09-06 00:06:39	When â€œAlternativeâ€ Isnâ€™t Anymore - The Ketogenic Diet in Epilepsy	982	Brain Blogger	10.1016/S1474-4422(08)70092-9	The Lancet Neurology	Medicine
2008-09-06 01:36:01	Use of Antidepressants Increases more in Canada than Australia	1501	Dr Shock MD PhD	10.1002/pds.1541	Pharmacoepidemiology and Drug Safety	Medicine
2008-09-06 04:09:22	Live long and prosper: first, make sure you have the right genes	923	Genetic Future	10.1073/pnas.0801030105	Proceedings of the National Academy of Sciences	Biology
2008-09-06 12:30:33	A Babyâ€™s Smile - Momâ€™s Natural High	1461	Brain Blogger	10.1542/peds.2007-1566	PEDIATRICS	Medicine
2008-09-04	Immunoassay for human serum hepcidin may help those who suffer with low ferritin...	916	survive the journey	10.1182/blood-2008-02-139915	Blood	Medicine
2008-09-06 11:00:00	The right side of fair play	1031	Not Exactly Rocket Science	10.1126/science.1129156	Science	Biology
2008-09-06 06:40:40	Balls electroporation?	560	Reportergene	10.1038/NMETH.1225	Nature Methods	Biology
2008-09-06 06:40:40	Basal expression from inducible transgenes	785	Reportergene	10.2144/000112896	BioTechniques	Biology
2008-09-06 22:32:32	Pain & Paintings: Beholding Beauty Reduces Pain Perception and Laser Evoked Potentials	1015	The Neurocritic	10.1016/j.concog.2008.07.002	Consciousness and Cognition	Philosophy
2008-09-07 02:45:00	Christ Church as it is: Creationist Credentials	1384	Denim and Tweed	10.1086/587757	The American Naturalist	Biology
2008-09-07 02:45:00	Christ Church as it is: Creationist Credentials	1384	Denim and Tweed	10.1038/sj.hdy.6800949	Heredity	Biology
2008-09-07 02:45:00	Christ Church as it is: Creationist Credentials	1384	Denim and Tweed	10.1656/1528-7092(2005)004[0689:REOTTC]2.0.CO;2	Southeastern Naturalist	Biology
2008-09-07 02:45:00	Christ Church as it is: Creationist Credentials	1384	Denim and Tweed	10.1126/science.320.5881.1290	Science	Biology
2008-09-07 11:33:50	Learning Memory Lessons From Aplysia	979	Physiology physics woven fine	10.1126/science.6828885	Science	Biology
2008-09-07 03:49:01	Life, The Universe, and Everything Else...	1128	Darwin's Bulldogs	10.1126/science.11536547	Science	Biology
2008-09-07 03:49:01	Life, The Universe, and Everything Else...	1128	Darwin's Bulldogs	http://www.pubmedcentral.nih.gov/articlerender.fcgi?artid	Proceedings of the National Academy of Sciences	Biology
2008-09-04 12:54:42	Aquatic macroinvertebrate responses to drought	1233	Darwin's Bulldogs	10.1046/j.1365-2427.2003.01084.x	Freshwater Biology	Biology
2008-09-04 12:54:42	Aquatic macroinvertebrate responses to drought	1233	Darwin's Bulldogs	10.1007/BF02394712	Environmental Management	Biology
2008-09-03 18:13:17	Holy magnetic cow!!	1361	Darwin's Bulldogs	10.1073/pnas.0803650105	Proceedings of the National Academy of Sciences	Biology
2008-03-28	Resurrecting Jackrabbits (Citizen Science Watch: Easter Edition)	1245	Darwin's Bulldogs	10.1017/S0030605308001051	Oryx	Biology
2008-09-07 17:01:21	Are You Vegetarian? How Do You Get Enough Protein?	1060	Brain Blogger	10.1016/j.amjcard.2005.08.057	The American Journal of Cardiology	Medicine
2008-09-07 17:01:21	Are You Vegetarian? How Do You Get Enough Protein?	1060	Brain Blogger	10.1002/(SICI)1097-0215(19980703)77:13.3.CO;2-0	International Journal of Cancer	Medicine
2008-09-07 22:33:03	Viruses, fitness, and unfitness	961	Mystery Rays from Outer Space	10.1371/journal.ppat.1000143	PLoS Pathogens	Biology
2008-09-07 12:31:17	Das "GefÃ¼hl persÃ¶nlicher Verantwortung"	476	Studium generale	10.1126/science.1094550	Science	Anthropology
2008-09-07 12:31:17	Das "GefÃ¼hl persÃ¶nlicher Verantwortung"	476	Studium generale	10.1016/j.evolhumbehav.2006.07.001	Evolution and Human Behavior	Anthropology
2008-08-31 11:20:21	Genetische Verwandtschaft - ein wichtiger Faktor auch auf Gruppenebene?	562	Studium generale	10.1126/science.1150232	Science	Anthropology
2008-08-31 11:27:08	Geschichten erzÃ¤hlen â€“ Ein Ursprung der Religionen	442	Studium generale	http://www.epjournal.net/filestore/ep0385103.pdf	Evolutionary Psychology	Anthropology
2008-08-31 11:33:06	Religions- und Gruppenpsychologie vom Parasitenbefall beeinfluÃŸt?	314	Studium generale	10.1098/rspb.2008.0688	Proceedings of the Royal Society B: Biological Sciences	Anthropology
2008-09-03 06:40:17	Zehn Gebote zum Umgang mit dem Thema Rasse und Genetik	313	Studium generale	10.1186/gb-2008-9-7-404	Genome Biology	Anthropology
2008-09-08 04:00:56	U.S. Presidential Abortion Debate	1094	Curving Normality	http://www.jstor.org/stable/1558379	Political Behavior	Social Science
2008-05-30	Topologie von Fl&auml;chen XVI	1400	Mathlog	10.1090/S1079-6762-96-00003-0	Electronic Research Announcements of the American Mathematical Society	Mathematics
2008-06-02	Knoten, Kabel und das Jones-Polynom	1397	Mathlog	10.2140/gt.2004.8.311	Geometry and Topology	Mathematics
2008-09-08 11:30:25	Prionen sind nicht wÃ¤hlerisch!	264	science-meets-society	10.1016/j.cell.2008.07.030	Cell	Biology
2008-09-08 15:27:03	BÃ¤rtierchen sind ÃœberlebenskÃ¼nstler!	323	science-meets-society	http://www.sciencedirect.com/science?_ob	Current Biology	Biology
2008-09-08 17:49:39	Ecowar: The political ecology of war	1042	Ecowar	10.1016/S0962-6298(01)00015-4	Political Geography	Anthropology
2008-09-08 09:37:56	Methylphenidate (Ritalin) in the treatment of Autism.	952	Translating Autism	10.1007/s10803-008-0636-9	Journal of Autism and Developmental Disorders	Medicine
2008-09-08 21:28:42	Empthy and Helping: How Group Membership Matters	943	Social Psychology Daily	10.1177/0146167206287363	Personality and Social Psychology Bulletin	Psychology
2008-09-08 23:30:08	Planning for Postnatal Depression	1532	Brain Blogger	10.1136/British Medical Journal.a1414	British Medical Journal	Medicine
2008-09-09 00:20:47	Four Types of Commonly Sought Health Information	1471	Dr Shock MD PhD	18771393	CyberPsychology	Medicine
2008-09-09 02:55:01	Long introns delay transcriptional time	1402	Reportergene	10.1101/gad.1696108	Genes	Biology
2008-09-09 02:55:01	Long introns delay transcriptional time	1402	Reportergene	10.1101/gad.1696108	Genes	Biology
2008-09-09 01:23:05	Seeing Black Holes	1106	One Astronomer's Noise	10.1038/nature07245	Nature	Astronomy
2008-09-09 16:01:02	Mars - Making a case for life	1125	(It's a ...) Micro World (... after all)	10.1016/j.actaastro.2007.12.002	Acta Astronautica	Astronomy
2008-09-09 17:43:00	Just how dangerous is a naked elbow?	990	Epiphenom	10.1111/j.1464-410X.2008.07713.x	BJU International	Other
2008-09-09 11:57:32	How many building blocks do you expect in a cell?	726	Reportergene	10.1038/ncb0908-1015	Nature Cell Biology	Biology
2008-09-10 04:40:11	Want to make a complicated decision? Keep thinking	904	BPS Research Digest	10.1080/17470210802215202	The Quarterly Journal of Experimental Psychology	Psychology
2008-09-10 04:52:04	Why female business owners are less successful but just as satisfied	1014	BPS Research Digest	10.1016/j.jvb.2007.12.005	Journal of Vocational Behavior	Psychology
2008-09-10	Valuing wild pollinators	733	Uncommon Ground	10.1371/journal.pone.0003128	PLoS ONE	Biology
2008-09-10 15:41:00	Birds converge on flightlessness	576	Denim and Tweed	10.1073/pnas.0803242105	PNAS	Biology
2008-09-10 07:12:39	Valuing wild pollinators	750	Uncommon Ground	10.1371/journal.pone.0003128	PLoS ONE	Biology
2008-09-10 23:40:38	Depression, ADHD, and Cocaine	1197	Neurotopia	10.1016/j.jsat.2006.11.012	Journal of Substance Abuse Treatment	Biology
2008-09-11 02:38:00	Die zeitliche Einordnung von Goldvererzungen - zwei kontroverse wissenschaftliche Artikel und die Bedeutung geologischer GelÃ¤ndearbeit	437	geoberg.de-Blog	10.2113/100.7.1389	Economic Geology	Geosciences
2008-09-11 02:38:00	Die zeitliche Einordnung von Goldvererzungen - zwei kontroverse wissenschaftliche Artikel und die Bedeutung geologischer GelÃ¤ndearbeit	437	geoberg.de-Blog	10.1007/s001260050293	Mineralium Deposita	Geosciences
2008-09-11 02:12:46	Monarch - 4th Instar	561	Larval Images	10.1016/S1049-9644(03)00102-6	Biological Control	Biology
2008-09-11 08:51:39	What if someone is watching?	714	Games with Words	10.1037/h0040525	The Journal of Abnormal and Social Psychology	Psychology
2008-09-11 08:51:39	What if someone is watching?	714	Games with Words	http://www.psychologie.uzh.ch/sowi/reips/ijis/ijis1_1/ijis1_1_ollesch.html	International Journal of Internet Science	Psychology
2008-09-07	Frequenzkamm einsatzbereit f&uuml;r astronomische Beobachtungen	819	KOSMOlogs - Galaxienentwicklung	10.1126/science.1161030	Science	Astronomy
2007-09-26	Microarrays in evolutionary neuroscience	922	Principles of Neurobiotaxis	10.1038/nrg1469	Nature Reviews Genetics	Biology
2008-09-11 16:30:16	Quadruple-clicked Catenanes	848	Will and Beyond	10.1021/ja8050519	Journal of the American Chemical Society	Chemistry
2008-09-11 12:30:24	Masai Giraffes	682	EclecticEchoes	10.1186/1741-7007-5-57	BMC Biology	Biology
2008-09-11 16:28:49	Do right motor cortex lesions cause verb processing impairments?	1060	Talking Brains	10.1016/S0028-3932(02)00126-4	Neuropsychologia	Biology
2008-09-11 22:03:56	Antipsychotics May Decrease the Risk of Suicide	1157	Brain Blogger	10.1016/j.comppsych.2008.02.007	Comprehensive Psychiatry	Medicine
2008-09-11 22:03:56	Antipsychotics May Decrease the Risk of Suicide	1157	Brain Blogger	10.1016/j.jad.2008.04.024	Journal of Affective Disorders	Medicine
2008-09-12 00:22:15	The Digital Divide exists for discussing health information with your physician	1881	Dr Shock MD PhD	18771392	CyberPsychology	Medicine
2008-09-12 01:25:58	Even scientists make mistakes	609	Genetic Maize	10.1073/pnas.0707177104	Proceedings of the National Academy of Sciences	Biology
2008-09-12 09:33:00	The red-eyed fly among us: Drosophila melanogaster	1338	Snail's Tales	http://www.current-biology.com/content/article/fulltext?uid	Current Biology	Biology
2008-09-12 13:36:00	Water-Inclusive Docking with Remarkable Approximations	653	The Curious Wavefunction	10.1021/jm8006239	Journal of Medicinal Chemistry	Biology
2008-09-12 06:05:12	Monarch - 5th Instar	636	Larval Images	10.1371/journal.pone.0001345	PLoS ONE	Biology
2008-09-12 19:29:24	Are Mad Cow Disease and Creutzfeldt-Jakob Disease Identical?	1505	Living the Scientific Life (Scientist, Interrupted)	10.1371/journal.ppat.1000156	PLoS Pathogens	Biology
2008-09-12 11:10:46	Major Blunder in Science Reporting will Fuel Creationist Claims	1097	Greg Laden's Blog	10.1073/pnas.0802841105	Proceedings of the National Academy of Sciences	Anthropology
2008-09-13 01:42:05	Physiological Effects of Alcohol Consumption	1110	Brain Blogger	10.1159/000054770	Neuroepidemiology	Medicine
2008-09-13 06:25:02	ScienceBlog: Eins und Eins gibt manchmal Drei	723	cBlog	10.1016/j.cub.2008.07.096	Current Biology	Biology
2008-09-13 13:08:10	George Huntington and the Disease Bearing His Name	1433	Brain Blogger	10.1176/appi.neuropsych.15.1.108	Journal of Neuropsychiatry	Medicine
2008-09-09	MMR and autism: new study	1095	autismlibrary.org	10.1371/journal.pone.0003140	PLoS ONE	Psychology
2008-09-13 13:00:35	Asymmetrical brains help fish (and us) to multi-task	859	Not Exactly Rocket Science	10.1016/j.anbehav.2005.10.019	Animal Behaviour	Biology
2008-09-14 03:31:28	From the Department of "Hot damn but that's cool"	626	Life of a Lab Rat	10.1073/pnas.0805086105	Proceedings of the National Academy of Sciences	Biology
2008-09-14 12:30:48	Is the Primary Care Physician Becoming Extinct?	1034	Brain Blogger	10.1001/jama.294.9.1075	JAMA: The Journal of the American Medical Association	Medicine
2008-09-14 12:30:48	Is the Primary Care Physician Becoming Extinct?	1034	Brain Blogger	10.1001/jama.300.10.1154	JAMA: The Journal of the American Medical Association	Medicine
2008-09-14 12:30:48	Is the Primary Care Physician Becoming Extinct?	1034	Brain Blogger	10.1007/s11606-008-0640-y	Journal of General Internal Medicine	Medicine
2008-09-14 12:30:48	Is the Primary Care Physician Becoming Extinct?	1034	Brain Blogger	10.1001/jama.300.10.1174	JAMA: The Journal of the American Medical Association	Medicine
2008-09-14 18:12:00	DNA barcoding: a glitch in the system?	1071	Denim and Tweed	10.1098/rspb.2002.2218	Proc. Royal Society B	Biology
2008-09-14 18:12:00	DNA barcoding: a glitch in the system?	1071	Denim and Tweed	10.1073/pnas.0803076105	PNAS	Biology
2008-09-14	Measuring emotions in traffic	490	Driving Anxiety	http://www.swov.nl/rapport/D-2002-03.pdf	ESF Congress: 'Towards Safer Road Traffic in Southern Europe'	Psychology
2008-09-15 00:19:33	Internet-Based Learining for Medical Education: Old Wine in New Bottles?	1601	Dr Shock MD PhD	10.1001/jama.300.10.1181	JAMA: The Journal of the American Medical Association	Medicine
2008-09-15 01:00:00	Background TV disrupts children's play	1032	BPS Research Digest	10.1111/j.1467-8624.2008.01180.x	Child Development	Psychology
2008-09-15 04:17:39	New calcium reporter for two-photon imaging in vivo	1228	Reportergene	10.1038/NMETH.1243	Nature Methods	Biology
2008-09-12 08:00:55	Sex and Social Networking	1079	Sciencebase Science Blog	http://www.inderscience.com/search/index.php?action	International Journal of Functional Informatics and Personalised Medicine	Biology
2008-09-05 08:00:53	Night at the Web Museum	1174	Sciencebase Science Blog	10.1504/IJDCET.2008.020134	International Journal of Digital Culture and Electronic Tourism	Other
2008-08-29 08:00:45	Zen and the Art of Global Maintenance	1049	Sciencebase Science Blog	10.1504/IJGE.2008.019997	International Journal of Green Economics	Other
2008-09-15 09:29:48	Robocop lÃ¤sst grÃ¼ssen!	355	science-meets-society	10.1038/nature06996	Nature	Biology
2008-09-11 13:02:23	The bloodier the game, the more hostile the gamer	1189	Cognitive Daily	10.1016/j.jesp.2007.10.003	Journal of Experimental Social Psychology	Psychology
2008-09-08 17:25:20	We don't always need to be paying attention to perceive shapes	899	Cognitive Daily	10.1111/j.1467-9280.2008.02140.x	Psychological Science	Psychology
2008-08-29 09:07:28	Alliteration improves memory performance	1290	Cognitive Daily	10.1111/j.1467-9280.2008.02146.x	Psychological Science	Psychology
2008-08-27 15:30:36	Escher-themed nurseries? Even four-month-olds can recognize impossible objects	1423	Cognitive Daily	10.1111/j.1467-9280.2007.01893.x	Psychological Science	Psychology
2008-08-25 12:04:10	Experts' memory: Not as expert as they think	1257	Cognitive Daily	10.1111/j.1467-9280.2007.01838.x	Psychological Science	Psychology
2008-08-21 14:32:13	What conductors are doing when they wave their hands around -- and what we get out of it	1003	Cognitive Daily	10.1525/mp.2008.25.3.225	Music Perception	Psychology
2008-08-18 13:43:39	Music and memory: How the songs we heard growing up shape the story of our lives	1259	Cognitive Daily	10.1080/09658210701734593	Memory	Psychology
2008-09-15 15:30:10	Even music played before or after a film character is shown affects our perception of their emotion	1433	Cognitive Daily	10.1525/mp.2007.25.2.135	Music Perception	Psychology
2008-09-15 13:10:43	Simultaneous analysis of all SNPs in a genome-wide association study	1162	Mailund on the Internet	10.1371/journal.pgen.1000130	PLoS Genetics	Biology
2008-09-16 11:14:42	Neue Ameisengattung vom Mars!	311	science-meets-society	10.1073/pnas.0806187105	Proceedings of the National Academy of Sciences	Biology
2008-09-16 19:17:46	Do common pain medications mask signs of prostate cancer?	982	In Sickness and In Health	10.1002/cncr.23806	Cancer	Medicine
2008-09-16 20:00:14	Escaping the dung pile quickly: Speedy Pilobolus spores	2139	The Hyphal Tip	10.1371/journal.pone.0003237	PLoS One	Biology
2008-09-16 11:38:48	LANL Releases Open Source JPEG2000 Image Server	1445	Disruptive Library Technology Jester	10.1045/september2008-chute	D-Lib Magazine	Computer Science / Engineering
2008-09-16 23:09:02	What Does Your iPod Say About You?	1474	Brain Blogger	10.1348/000712606X111177	British Journal of Psychology	Medicine
2008-09-16 23:09:02	What Does Your iPod Say About You?	1474	Brain Blogger	10.1037/0022-3514.84.6.1236	Journal of Personality and Social Psychology	Medicine
2008-09-16 23:09:02	What Does Your iPod Say About You?	1474	Brain Blogger	10.1111/j.1467-9280.2006.01691.x	Psychological Science	Medicine
2008-09-17 00:21:42	Computer Games Increase Cognitive Ability	1595	Dr Shock MD PhD	10.1016/j.chb.2008.07.008	Computers in Human Behavior	Medicine
2008-09-17 01:00:00	Judging others by our own capabilities	930	BPS Research Digest	10.1080/17470210802100073	The Quarterly Journal of Experimental Psychology	Psychology
2008-09-17 09:50:19	Involving Physicians in Military Interrogations	1194	Brain Blogger	10.1056/NEJMp0806689	New England Journal of Medicine	Medicine
2008-09-17 16:07:10	A simple toy, and what it says about how we learn to mentally rotate objects	1499	Cognitive Daily	10.1037/0012-1649.43.2.404	Developmental Psychology	Psychology
2008-09-17 10:40:05	What did Leonardo eat for lunch?	1778	Laelaps	10.2110/palo.2007.p07-044r	PALAIOS	Anthropology
2008-09-18 12:11:22	Evolution der â€œvier Buchstabenâ€!	376	science-meets-society	10.1038/nature07309	Nature	Biology
2008-09-18 19:04:16	Water - How Much is Too Much?	1197	Brain Blogger	10.1111/j.1651-2227.2007.00312.x	Acta Paediatrica	Medicine
2008-09-18 09:59:59	Ratite Flight: Lost But Not Forgotten	1217	Living the Scientific Life (Scientist, Interrupted)	10.1073/pnas.0803242105	Proceedings of the National Academy of Sciences	Biology
2008-09-18 21:00:00	Where do new enzymes come from?	1171	Conformational Flux	10.1073/pnas.0804804105	Proceedings of the National Academy of Sciences	Biology
2008-09-18 21:00:00	Where do new enzymes come from?	1171	Conformational Flux	10.1073/pnas.0803405105	Proceedings of the National Academy of Sciences	Biology
2008-09-19 00:03:14	Emotional Intelligence and Medical Education	1986	Dr Shock MD PhD	10.1001/jama.300.10.1200	JAMA: The Journal of the American Medical Association	Medicine
2008-09-19 00:03:14	Emotional Intelligence and Medical Education	1986	Dr Shock MD PhD	10.1016/j.jclinane.2007.12.008	Journal of Clinical Anesthesia	Medicine
2008-09-19 02:02:45	Screw the sudafed: When your nose ain't great, masturbate!	950	Neurotopia	10.1016/j.mehy.2008.03.010	Medical Hypotheses	Biology
2008-09-19 08:43:42	The Great Global Cooling Swindle	1812	The Lay Scientist	10.1175/2008BAMS2370.1	Bulletin of the American Meteorological Society	Biology
2008-09-19 08:43:42	The Great Global Cooling Swindle	1812	The Lay Scientist	10.1016/j.envsci.2004.06.001	Environmental Science	Biology
2008-09-19 09:07:00	Which do you answer: Mail or Email?	859	Games with Words	http://ijis.net/	International Journal of Internet Science	Psychology
2008-09-19 10:16:21	WARNING: Ejaculation as a Treatment for Nasal Congestion is Inconvenient, Unreliable and Potentially Hazardous!	1622	The Lay Scientist	10.1016/j.mehy.2008.07.022	Medical Hypotheses	Biology
2008-09-19 14:14:17	Stubborn permafrost: Finally, some good news	1283	Class M	10.1126/science.1157525	Science	Geosciences
2008-05-19 19:50:00	Mosaicism: Life on a Small, Ever-Changing Scale (Part 2)	947	The Times Microbial	10.1016/S0092-8674(03)00233-2	Cell	Biology
2008-05-09 14:28:00	Mosaicism: The World of Horizontal Gene Transfer (Part 1)	1265	The Times Microbial	10.1073/pnas.252529799	Proceedings of the National Academy of Sciences	Biology
2008-04-26 12:07:00	Where the Wild Microbes Are: A New Theory on How Pathogens Survive Food Processing	787	The Times Microbial	10.1128/AEM.02709-07	Applied and Environmental Microbiology	Biology
2008-04-15 20:23:00	The Definition of Life; and, Taxonomy as We Know It	1043	The Times Microbial	10.1038/nrmicro1858	Nature Reviews Microbiology	Biology
2008-09-19 08:00:39	Revisiting Chernobyl	1315	Sciencebase Science Blog	10.1504/IJLR.2008.020255	International Journal of Low Radiation	Biology
2008-09-20 12:26:09	Reframing epidermis as part of the sensing nervous system	617	Neurotonics	10.1684/ejd.2008.0348	Eur J Dermatol	Biology
2007-12-19	The Genetics of Panic Disorder	1452	Highlight HEALTH	10.1002/ajmg.b.30502	American Journal of Medical Genetics Part B: Neuropsychiatric Genetics	Health
2007-10-24	Smoking Duration vs. Intensity and the Impact on Lung Cancer Risk	1283	Highlight HEALTH	10.1093/jnci/95.6.470	CancerSpectrum Knowledge Environment	Health
2007-10-15	Biodegradable Polymers for Drug and Gene Delivery	1567	Highlight HEALTH	10.1098/rsta.2005.1687	Philosophical Transactions: Mathematical, Physical and Engineering Sciences	Health
2007-10-15	Biodegradable Polymers for Drug and Gene Delivery	1567	Highlight HEALTH	10.1002/adma.200700371	Advanced Materials	Health
2007-10-19	Individual Genetics, Coffee Consumption, BRCA1 and Breast Cancer	1416	Highlight HEALTH	10.1158/1055-9965.EPI-06-1074	Cancer Epidemiology Biomarkers	Medicine
2007-10-04	Overweight Kids and TV: An Advertising Epidemic	1172	Highlight HEALTH	10.1016/j.jada.2006.10.010	Journal of the American Dietetic Association	Health
2007-10-04	Overweight Kids and TV: An Advertising Epidemic	1172	Highlight HEALTH	10.1542/peds.2006-3595	PEDIATRICS	Health
2007-09-14	Novel Gene Suppresses Tumor Growth in Multiple Cancers	1403	Highlight HEALTH	10.1038/nm1621	Nature Medicine	Biology
2007-09-07	Green Chemistry Mimics the Cellular Process of Drug Synthesis	1287	Highlight HEALTH	10.1038/nchembio.2007.22	Nature Chemical Biology	Health
2007-09-07	Green Chemistry Mimics the Cellular Process of Drug Synthesis	1287	Highlight HEALTH	10.1038/nchembio.2007.20	Nature Chemical Biology	Health
2007-09-04	Irreversible Gene Expression Changes From Smoking	1379	Highlight HEALTH	10.1186/1471-2164-8-297	BMC Genomics	Health
2007-08-27	Healthy Fast Food Not So Healthy	1600	Highlight HEALTH	17684202	American Journal of Clinical Nutrition	Medicine
2007-08-01	What You Believe Can Kill You	1478	Highlight HEALTH	10.1002/cncr.22880	Cancer	Health
2007-06-29	Second-hand Smoke Exposure Linked to Psychological Problems in Children	1721	Highlight HEALTH	10.1016/S0006-8993(01)02145-X	Brain Research	Biology
2008-09-20 13:00:00	Natural selection does a handbrake turn for leggy lizards	1159	Not Exactly Rocket Science	10.1126/science.1133584	Science	Biology
2008-09-20 18:30:42	The Biology of Politics: Is It For Real?	1157	Living the Scientific Life (Scientist, Interrupted)	10.1126/science.1157627	Science	Biology
2008-09-20 10:01:55	Recreating the Spanish flu	1092	Mailund on the Internet	10.1126/science.1119392	Science	Biology
2008-09-21 01:45:00	mTOR, MAPK, and cancer	1035	Science and Reason	10.1172/JCI34739	Journal of Clinical Investigation	Biology
2008-09-21 14:01:03	ScienceBlog: Vernetzte DNA	721	cBlog	10.1016/j.cell.2008.08.030	Cell	Biology
2008-09-21 15:48:37	Cross-protection against avian influenza?	1578	Mystery Rays from Outer Space	10.1172/JCI32460	Journal of Clinical Investigation	Biology
2008-09-22 00:32:13	Potential surgical targets for deep brain stimulation in treatment-resistant depression	1615	Dr Shock MD PhD	10.3171/FOC/2008/25/7/E3	Neurosurgical FOCUS	Medicine
2008-09-22 05:17:33	Umgang mit gentechnisch modifizierten Tieren.	305	science-meets-society	10.1006/dbio.1997.8779	Developmental Biology	Biology
2008-09-22 10:48:21	Are Doctors Super Human?	1002	Brain Blogger	10.1136/British Medical Journal.a1140	British Medical Journal	Medicine
2008-09-22 11:31:38	The Cancer Genome Atlas Reports Molecular Characterization of Brain Tumors	1614	Highlight HEALTH	10.1038/nature07385	Nature	Biology
2008-09-22 09:48:24	Girls with Asperger's more likely to have eating disorders?	504	Translating Autism	10.1007/s10803-008-0648-5	Journal of Autism and Developmental Disorders	Psychology
2008-09-22 21:47:48	Advancing Science through Conversations: Bridging the Gap between Blogs and the Academy	723	The Scientific Activist	10.1371/journal.pbio.0060240	PLoS Biology	Biology
2008-09-22 21:47:48	Advancing Science through Conversations: Bridging the Gap between Blogs and the Academy	723	The Scientific Activist	10.1016/j.tree.2008.05.004	Trends in Ecology	Biology
2008-09-22 21:47:48	Advancing Science through Conversations: Bridging the Gap between Blogs and the Academy	723	The Scientific Activist	10.1016/j.cell.2007.04.032	Cell	Biology
2008-09-22 21:47:48	Advancing Science through Conversations: Bridging the Gap between Blogs and the Academy	723	The Scientific Activist	10.1126/science.1124197	Science	Biology
2008-09-22 21:20:00	Advancing Science Thru Blogging	1263	The Evilutionary Biologist	10.1371/journal.pbio.0060240	PLoS Biology	Biology
2008-09-23 00:48:44	Gender Bias in Medical Textbooks	2010	Dr Shock MD PhD	10.1111/j.1365-2923.2008.03150.x	Medical Education	Medicine
2008-09-23 03:39:16	Protein evolution switch-off fluorescent proteins (and on)	632	Reportergene	10.1038/nbt.1493	Nature Biotechnology	Biology
2008-09-22	Autumn Leaves	1293	Sciencebase Science Blog	10.1073/pnas.0805539105	Proceedings of the National Academy of Sciences	Biology
2008-09-23 08:00:49	FDA approval of drugs and transparency in clinical trial results	1844	Science-Based Medicine	10.1371/journal.pmed.0050191	PLoS Medicine	Medicine
2008-09-23 08:00:49	FDA approval of drugs and transparency in clinical trial results	1844	Science-Based Medicine	10.1371/journal.pmed.0050160	PLoS Medicine	Medicine
2008-09-11 19:20:26	Neurobiology of a hallucination	1319	Neurophilosophy	10.1016/j.cortex.2008.04.005	Cortex	Neuroscience
2008-09-05 15:54:12	D'oh! It's not a comedy cell	1044	Neurophilosophy	10.1126/science.1164685	Science	Neuroscience
2008-09-23 12:43:47	Humans in Love	565	Neurotopia	10.1073/pnas.0803081105	Proceedings of the National Academy of Sciences	Biology
2008-09-23 10:00:00	Publication bias in clinical trials used for FDA approval	666	Respectful Insolence	10.1371/journal.pmed.0050191	PLoS Medicine	Medicine
2008-09-23 10:00:00	Publication bias in clinical trials used for FDA approval	666	Respectful Insolence	10.1371/journal.pmed.0050160	PLoS Medicine	Medicine
2008-09-23 13:42:07	Developmental topographagnosia	515	Neurophilosophy	10.1016/j.neuropsychologia.2008.08.021	Neuropsychologia	Neuroscience
2008-09-24 00:21:09	Deep Brain Stimulation for Addiction?	1368	Dr Shock MD PhD	10.3171/FOC/2008/25/7/E5	Neurosurgical FOCUS	Medicine
2008-09-24 01:00:00	What does crying do for you?	1111	BPS Research Digest	10.1016/j.paid.2008.05.006	Personality and Individual Differences	Psychology
2008-09-15	Abortion Activism in 1971 Science?	1000	Curving Normality	10.1126/science.171.3971.540	Science	Social Science
2008-09-24 15:22:50	Wow! How does that work?	798	The View from Carnegie 210	10.1111/j.1467-8721.2008.00548.x	Current Directions in Psychological Science	Psychology
2008-08-08	The updated dope on the mismapped mutation in the dopamine D2 receptor	1260	Discovering Biology in a Digital World	10.1126/science.1145044	Science	Biology
2008-08-08	The updated dope on the mismapped mutation in the dopamine D2 receptor	1260	Discovering Biology in a Digital World	10.1126/science.1155372	Science	Biology
2008-08-08	The updated dope on the mismapped mutation in the dopamine D2 receptor	1260	Discovering Biology in a Digital World	10.1126/science.1156079	Science	Biology
2008-06-19	A receptor for dopamine and a mismapped mutation	1718	Discovering Biology in a Digital World	10.1093/hmg/ddm240	Human Molecular Genetics	Biology
2008-09-24 17:11:00	Re-inoculation from the appendix and recurrent C. difficile infection (CDI)	779	cxlxmxrx	10.1016/j.jtbi.2007.08.032	Journal of Theoretical Biology	Biology
2008-09-24 17:11:00	Re-inoculation from the appendix and recurrent C. difficile infection (CDI)	779	cxlxmxrx	10.1053/j.gastro.2006.02.044	Gastroenterology	Biology
2008-09-24 17:11:00	Re-inoculation from the appendix and recurrent C. difficile infection (CDI)	779	cxlxmxrx	10.1086/367657	Clinical Infectious Diseases	Biology
2008-09-24 12:38:29	Toddlers play with impossibly small toys as if they're the real thing	1372	Cognitive Daily	10.1126/science.1093567	Science	Psychology
2008-09-24 11:00:47	Caterpillars use wormholes and early warning hairs for defence	1082	Not Exactly Rocket Science	10.1016/j.anbehav.2008.06.024	Animal Behaviour	Biology
2008-09-24 13:47:20	Reward Prediction and Dopamine	912	Neurotopia	10.1126/science.1160873	Science	Biology
2008-09-24 08:15:14	[movie] Dual-luciferase for membrane biogenesis	1320	Reportergene	http://www.jove.com/index/details.stp?id	Journal of Visualized Experiments	Biology
2008-09-24 20:36:03	Feedback on "Advancing Science Through Conversations"	1359	The Scientific Activist	10.1371/journal.pbio.0060240	PLoS Biology	Biology
2008-09-24 22:50:50	Beta Amyloids: Not just for Alzheimer's Anymore	916	Neurotopia	10.1126/science.1161591	Science	Biology
2008-09-25 01:39:18	Reduced Empathy Following Traumatic Brain Injury	1017	Brain Blogger	10.1017/S1355617708080326	Journal of the International Neuropsychological Society	Medicine
2008-09-25 18:06:00	Is it a slug? Is it a ghost? It's Selenochlamys ysbryda	1311	Snail's Tales	http://www.conchsoc.org/resources/show-abstract-39.php?id	Journal of Conchology	Biology
2008-09-25 16:21:40	Sex-ed in the real world: Do intentions affect actions in the heat of the moment?	994	Cognitive Daily	10.1007/s10508-007-9286-9	Archives of Sexual Behavior	Psychology
2008-09-25 15:37:35	Love, Sex and War in the Seychelles	1632	Living the Scientific Life (Scientist, Interrupted)	10.1111/j.1365-2656.2008.01475.x	Journal of Animal Ecology	Biology
2008-09-25 08:49:24	Polar bears in scientific tug of war	1370	Class M	10.1016/j.ecocom.2008.01.004	Ecological Complexity	Geosciences
2008-09-25 08:49:24	Polar bears in scientific tug of war	1370	Class M	10.1016/j.ecocom.2007.03.002	Ecological Complexity	Geosciences
2008-09-25 14:08:08	Broca's area, sentence comprehension, and working memory	1014	Talking Brains	10.1002/(SICI)1097-0193(200002)9:23.0.CO;2-4	Human Brain Mapping	Neuroscience
2008-09-25 11:17:03	Exercise repairs radiotherapy-induced brain damage	1210	Neurophilosophy	10.1073/pnas.0711128105	Proceedings of the National Academy of Sciences	Neuroscience
2008-09-25 22:52:42	Is There a Place for Emotion in Cognitive Theory?	1706	Dare To Dream	http://ajp.psychiatryonline.org/cgi/content/full/165/8/969	American Journal of Psychiatry	Medicine
2008-09-26 00:26:48	The Dangers of Facebook or Letâ€™s Be Careful Out There	1281	Dr Shock MD PhD	10.1016/j.chb.2008.08.006	Computers in Human Behavior	Medicine
2008-09-26 10:15:29	iPS Reprogrammierungstechnik entschÃ¤rft	263	science-meets-society	10.1126/science.1162494	Science	Biology
2008-09-26 11:08:51	Cheating Husbands - What His Genes Tell Us	1029	Brain Blogger	10.1016/j.yhbeh.2006.06.028	Hormones and Behavior	Medicine
2008-09-26 11:08:51	Cheating Husbands - What His Genes Tell Us	1029	Brain Blogger	10.1073/pnas.0803081105	Proceedings of the National Academy of Sciences	Medicine
2008-09-26 11:37:16	Hymenopteren-Pornografie!	423	science-meets-society	10.1086/587532	The American Naturalist	Biology
2008-09-26 08:00:31	Disastrous Rumours	1242	Sciencebase Science Blog	10.1504/IJRAM.2008.020413	International Journal of Risk Assessment and Management	Social Science
2008-09-26 13:50:37	Lamprey VLR and antigen binding	1109	Mystery Rays from Outer Space	10.1126/science.1162484	Science	Biology
2008-09-26 18:28:45	New neurons are needed for new memories	1034	Neurophilosophy	10.1038/nn.2185	Nature Neuroscience	Neuroscience
2008-09-26 18:26:10	Effective dishonesty in pharmaceutical research revealed by new study	1217	Greg Laden's Blog	10.1371/journal.pmed.0050191	PLoS Medicine	Anthropology
2008-09-26	Cause and Purpose in Text	713	Text Savvy	10.1007/s10649-005-9015-z	Educational Studies in Mathematics	Social Science
2008-09-26	Don't Go Too Easy On 'Em	593	Text Savvy	10.1207/s1532690xci1401_1	Cognition and Instruction	Social Science
2008-09-26	Inference Calls in Text	625	Text Savvy	10.1037//0022-0663.83.3.329	Journal of Educational Psychology	Social Science
2008-09-25 20:39:20	Why would a mutation in Google-cofounder, Sergey Brin, cause Parkinson's disease?	1354	Discovering Biology in a Digital World	10.1093/hmg/ddm151	Human Molecular Genetics	Biology
2008-09-25 20:39:20	Why would a mutation in Google-cofounder, Sergey Brin, cause Parkinson's disease?	1354	Discovering Biology in a Digital World	10.1073/pnas.0709098105	Proceedings of the National Academy of Sciences	Biology
2008-09-25 20:39:20	Why would a mutation in Google-cofounder, Sergey Brin, cause Parkinson's disease?	1354	Discovering Biology in a Digital World	10.1073/pnas.0708452105	Proceedings of the National Academy of Sciences	Biology
2008-09-24 09:43:03	Do mosquitoes get the mumps?, part IV	1718	Discovering Biology in a Digital World	10.1016/j.virol.2005.10.039	Virology	Biology
2008-09-24 09:43:03	Do mosquitoes get the mumps?, part IV	1718	Discovering Biology in a Digital World	10.1126/science.1138878	Science	Biology
2008-09-27 14:03:13	A gene that might protect us from HIV and other retroviruses	1611	Discovering Biology in a Digital World	10.1126/science.1161121	Science	Biology
2008-09-27 14:03:13	A gene that might protect us from HIV and other retroviruses	1611	Discovering Biology in a Digital World	10.1128/JVI.01123-06	Journal of Virology	Biology
2008-09-27 14:03:13	A gene that might protect us from HIV and other retroviruses	1611	Discovering Biology in a Digital World	10.1016/S0092-8674(00)00078-7	Cell	Biology
2008-09-27 18:27:00	Ecological differences divide Mimulus guttatus	868	Denim and Tweed	10.1111/j.1558-5646.2008.00457.x	Evolution	Biology
2008-09-27 18:27:00	Ecological differences divide Mimulus guttatus	868	Denim and Tweed	10.1554/04-428	Evolution	Biology
2008-09-28 06:52:23	ZufÃ¤lle in der Wissenschaft, noch ein Beispiel	455	Holliday Junction	10.1038/205698a0	Nature	Biology
2008-09-28 07:18:01	The Oldest Non-Living Things on Earth	875	Sandwalk	10.1126/science.1161925	Science	Biology
2008-09-28 17:43:24	Preventative Care in Medicine	1372	Brain Blogger	10.1016/j.ypmed.2004.09.050	Preventive Medicine	Medicine
2008-09-28 11:00:46	Elephants recognise themselves in mirror	1645	Not Exactly Rocket Science	10.1073/pnas.0608062103	Proceedings of the National Academy of Sciences	Biology
2008-09-29 05:13:20	Practice, practice, practice ... the benefits are ongoing	1030	BPS Research Digest	10.1348/000712608X295631	British Journal of Psychology	Psychology
2008-09-29 11:13:02	New research on understanding metaphors	1011	Games with Words	10.1016/j.bandl.2007.08.003	Brain and Language	Psychology
2008-09-29 11:58:17	Insect learning: trace conditioning and spike timing-dependent plasticity	1198	bjoern.brembs.blog	10.1038/nn.2192	Nature Neuroscience	Biology
2008-09-29 18:58:00	The Last Pop Stop: Popcorn, FAT and the brain	614	Stimulating Aliquot	10.1096/fj.07-8415com	The FASEB Journal	Neuroscience
2008-09-29 13:05:55	Musical training enhances integration of the senses	826	Neurophilosophy	10.1523/JNEUROSCI.2254-08.2008	Journal of Neuroscience	Neuroscience
2008-09-29 13:20:01	John McCain, risk, and anger	1083	Cognitive Daily	10.1037/0022-3514.81.1.146	Journal of Personality and Social Psychology	Psychology
2008-09-29 11:00:35	Camouflaged communication - the secret signals of squid	1564	Not Exactly Rocket Science	10.1098/rsbl.2006.0542	Biology Letters	Biology
2008-09-29 16:25:11	Effective Polygyny in Humans: Turns out it is for real	1360	Greg Laden's Blog	10.1371/journal.pgen.1000202	PLoS Genetics	Anthropology
2008-09-29 10:00:00	Does genistein interfere with breast cancer therapy?	1537	Respectful Insolence	10.1093/carcin/bgn161	Carcinogenesis	Medicine
2008-09-29 10:44:57	Heavy metal toxicity and detoxification capacity in autism	725	Translating Autism	10.1016/j.jns.2008.08.021	Journal of the Neurological Sciences	Psychology
2008-09-29 17:28:00	A dose of religion numbs pain	914	Epiphenom	10.1016/j.pain.2008.07.030	Pain	Neuroscience
2008-09-29 17:28:00	A dose of religion numbs pain	914	Epiphenom	10.1016/j.neuroimage.2004.01.037	NeuroImage	Neuroscience
2008-09-30 00:06:37	MySpace, Romance and Emotional Intelligence	1617	Dr Shock MD PhD	10.1089/cpb.2007.0154	CyberPsychology	Medicine
2007-10-11	The Mathematical Universe	1149	Backreaction	10.1007/s10701-007-9186-9	Foundations of Physics	Mathematics
2008-01-31 09:56:47	I just wasnâ€™t smiling at you*.	603	V1	10.1016/j.cognition.2007.05.008	Cognition	Biology
2008-09-30	R/parallel	1251	Mailund on the Internet	http://www.biomedcentral.com/1471-2105/9/390/abstract	BMC Bioinformatics	Computer Science / Engineering
2008-09-29	Monday Roundup	670	V1	10.1016/j.visres.2008.07.024	Vision Research	Biology
2008-09-29	Monday Roundup	670	V1	10.1016/j.visres.2008.07.017	Vision Research	Biology
2008-09-29	Monday Roundup	670	V1	10.1016/j.actpsy.2008.08.004	Acta Psychologica	Biology
2008-08-05 22:56:00	Losing segmentation in nervous system development	689	Chance and Necessity	10.1016/j.cub.2008.06.066	Current Biology	Biology
2008-08-04 22:18:00	Increasing neurogenesis in the adult mammalian brain	762	Chance and Necessity	10.1073/pnas.0708861105	Proceedings of the National Academy of Sciences	Biology
2008-09-30 12:18:00	What's an Iodide doing stabilizing a helix?	697	The Curious Wavefunction	10.1021/ja805562g	Journal of the American Chemical Society	Chemistry
2008-09-30 12:18:00	What's an Iodide doing stabilizing a helix?	697	The Curious Wavefunction	10.1074/jbc.X200009200	Journal of Biological Chemistry	Chemistry
2008-09-30 13:40:44	Brodmann areas and localization in functional neuroimaging: a useful concept?	842	Talking Brains	10.1093/brain/awn158	Brain	Neuroscience
2008-09-30 13:40:44	Brodmann areas and localization in functional neuroimaging: a useful concept?	842	Talking Brains	10.1007/s00429-005-0028-2	Anatomy and Embryology	Neuroscience
2008-09-30 13:40:44	Brodmann areas and localization in functional neuroimaging: a useful concept?	842	Talking Brains	10.1159/000103258	Stereotactic and Functional Neurosurgery	Neuroscience
2008-09-30 11:00:20	Robo-starfish learns about itself and adapts to injuries	1991	Not Exactly Rocket Science	10.1126/science.1133687	Science	Other
2008-09-30 21:09:06	Evolution of a vaccine	918	Mystery Rays from Outer Space	10.1073/pnas.0605688104	Proceedings of the National Academy of Sciences	Biology
2008-10-01 00:28:31	How to remember were things are or were did I leave my IPhone?	1498	Dr Shock MD PhD	10.1016/j.neubiorev.2008.05.001	Neuroscience	Medicine
2008-09-30	Daylength affects thermal requirements for insect development	555	skeetersays	http://www.eje.cz/scripts/viewabstract.php?abstract	European Journal of Entomology	Biology
2008-10-01 04:20:31	What is it about eye wiggling that helps people recover from trauma?	844	BPS Research Digest	10.1016/j.brat.2008.04.006	Behaviour Research and Therapy	Psychology
2008-10-01	Skag test	761	SpectroscopyNOW ezine	10.1021/ac800781c	Analytical Chemistry	Chemistry
2008-10-01	Anticipating excitation	655	SpectroscopyNOW ezine	10.1073/pnas.0802127105	Proceedings of the National Academy of Sciences	Biology
2008-10-01	Anticocaine	695	SpectroscopyNOW ezine	10.1021/ja803646t	Journal of the American Chemical Society	Biology
2008-10-01	Cosmic molecules	981	SpectroscopyNOW ezine	10.1002/cphc.200800387	ChemPhysChem	Astronomy
2008-10-01	Cosmic molecules	981	SpectroscopyNOW ezine	10.1086/592349	The Astrophysical Journal	Astronomy
[truncated: 24,522 more rows]
